# Supplementary material for: Immunization Associated with Erectile Dysfunction Based on Cross-Sectional and Genetic Analyses
Source: PLoS One. 2014 Oct 24;9(10):e111269. doi: 10.1371/journal.pone.0111269 (PMC4208848; doi:10.1371/journal.pone.0111269)
Supplement: Table S5 — The primary data used in the study for IgM. * Education. A01. 0–6∶1; 7–9∶2; ≥10∶3. * Smoke. B01∶1 smoke; 2 never smoke. B02∶1 current smoke; 2 smoking cessation. * Drink. C01∶1 drinking; 2 no drinking. * IIEF. D01: How do you rate your confidence that you could get and keep an erection?. D02: When you had erections with sexual stimulation, how often were your erections hard enough for penetration? D03: During sexual intercourse, how often were you able to maintain your erection after you had penetrated (entered) your partner? D04: During sexual intercourse, how difficult was it to maintain your erection to completion of intercourse? D05: When you attempted sexual intercourse, how often was it satisfactory for you? (XLS) [file pone.0111269.s005.xls]

## Sheet: Sheet1
Table S5
sample	Gender	age	SBP	DBP	height	weight	BMI	waist	buttocks	WHR	fasting glucose	triglycerides	HDL	IgM	lnIgM	A01	B01	B02	C01	D01	D02	D03	D04	D05	IIEF_ED	binary_ED
H1000	male	37	160	110	170.2	85	29.3427	93	100	0.93	5.3	0.98	1.41	1.9	0.641854	3	2		1	4	5	5	5	5	24	2
H1004	male	25	102	72	169	61.5	21.5329	71	91	0.78022	5.4	0.78	1.75	1.27	0.239017	3	2		1	3	5	5	5	4	22	2
H1005	male	39	136	90	169	80	28.0102	88.5	97	0.912371	5.2	3.11	1.27	1.1	0.0953102	3	1	1	1	1	2	4	3	5	15	1
H1009	male	44	120	82	175	87	28.4082	98.7	99.3	0.993958	6.3	2.66	1.24	0.62	-0.478036	3	2		1	3	5	4	5	5	22	2
H1012	male	34	120	80	167	76	27.2509	81	96.3	0.841121	5.7	5	1.17	1.11	0.10436	3	1	1	1	5	5	5	5	5	25	2
H1015	male	39	106	70	170.2	67	23.1289	72.6	92	0.78913	5.2	1.45	1.15	2.13	0.756122	3	1	1	1	4	4	4	5	4	21	1
H1019	male	48	116	80	170	81.5	28.2007	99	98	1.0102	5	1.88	0.94	0.84	-0.174353	3	2		1	3	5	5	5	5	23	2
H1023	male	37	118	80	171	67.5	23.084	82	90	0.911111	5	3.88	0.96	1.87	0.625938	2	2		1	3	4	5	5	5	22	2
H1025	male	51	126	80	164	81	30.116	94.1	99.3	0.947633	6.6	4.51	1.37	0.99	-0.0100503	3	1	1	1	3	3	3	5	4	18	1
H1026	male	34	110	80	171.9	62	20.9817	75.8	89	0.851685	4.5	1.43	1.96	1.05	0.0487902	3	1	1	1	5	5	5	5	5	25	2
H1027	male	43	130	80	169.7	61	21.182	76	90.8	0.837004	5.4	1.01	1.72	1.12	0.113329	3	1	1	1	3	4	4	5	5	21	1
H1028	male	39	110	70	167	66.5	23.8445	87.4	89.5	0.976536	4.9	0.89	1.28	1.03	0.0295588	3	1	1	1	4	5	5	5	5	24	2
H1029	male	32	128	80	172	73	24.6755	82.9	93.5	0.886631	4.9	1.65	1.18	1.44	0.364643	3	1	1	1	5	5	5	5	5	25	2
H1030	male	37	130	88	178	66.5	20.9885	79.3	90.5	0.876243	4.3	0.23	1.6	0.84	-0.174353	3	1	1	1	3	4	4	5	4	20	1
H1033	male	39	128	80	168.3	56.5	19.9471	71.2	84.3	0.844603	5.1	0.93	1.99	1.63	0.48858	3	1	1	2	5	5	5	5	5	25	2
H1035	male	39	110	88	181	86	26.2507	88.7	101	0.878218	6.6	0.96	1.94	0.62	-0.478036	3	2		1	4	5	5	5	5	24	2
H1036	male	34	116	80	172	70	23.6614	75	92	0.815217	6.3	1.07	1.38	1.2	0.182322	3	1	1	1	4	5	5	5	5	24	2
H1038	male	46	120	78	173.1	86	28.7015	107	100.5	1.06468	5.9	3.69	1.16	0.72	-0.328504	3	2		1	4	4	4	4	4	20	1
H1039	male	33	100	70	170	68	23.5294	87.5	91	0.961538	6.1	5.11	1	0.95	-0.0512933	3	1	1	1	0	4	1	3	2	10	1
H1043	male	31	102	70	170.7	77	26.4255	86.5	98	0.882653	4.9	1.76	1.35	1.02	0.0198026	3	2		1	4	3	3	4	5	19	1
H1045	male	25	112	80	168.3	62	21.8889	80.5	91	0.884615	4.6	1.38	1.06	1.33	0.285179	3	1	1	1	5	5	4	5	4	23	2
H1046	male	25	116	70	185.7	82	23.7788	89	99	0.89899	4.9	1.71	1.49	0.97	-0.0304592	3	2		1	4	5	5	5	5	24	2
H1047	male	36	124	90	170.7	73.5	25.2244	80.5	95.2	0.845588	5.8	1.18	1.22	1.55	0.438255	3	1	1	1	3	4	4	4	3	18	1
H1050	male	48	100	70	167.1	65	23.2788	82.5	92	0.896739	5	3.43	1.12	2.06	0.722706	3	1	1	1	4	5	4	5	5	23	2
H1052	male	35	100	78	172	75	25.3515	87	97	0.896907	4.9	1.04	1.97	0.7	-0.356675	3	1	1	1	4	5	5	5	4	23	2
H1053	male	49	180	110	175	92	30.0408	100.2	102	0.982353	5.3	1.5	1.27	0.88	-0.127833	3	2		2	5	5	5	5	5	25	2
H1057	male	45	110	86	167	69	24.7409	87.6	89.5	0.978771	5.6	2.51	1.35	1.16	0.14842	3	2		1	3	4	4	5	4	20	1
H1061	male	38	140	100	162.7	71.5	27.0104	92.9	96.7	0.960703	5.4	1.12	1.1	1.01	0.00995033	3	1	1	1	3	5	5	5	4	22	2
H1068	male	35	110	76	179	69.5	21.691	79	92	0.858696	5.6	0.83	1.62	1.14	0.131028	3	1	1	1	5	5	5	5	5	25	2
H1069	male	31	110	70	174.7	79.5	26.0484	91	100	0.91	5.7	1.65	1.4	1.35	0.300105	3	2		1	4	4	4	5	4	21	1
H1072	male	47	100	70	170	69	23.8754	88.5	94	0.941489	5.5	2.3	1.2	1.12	0.113329	3	2		1	5	5	5	5	5	25	2
H1077	male	29	126	68	170	66	22.8374	72.5	96.5	0.751295	5.7	1.98	1.41	1.6	0.470004	3	2		1	5	5	5	5	5	25	2
H1084	male	32	114	80	176.5	79	25.3593	86	97.5	0.882051	6.1	4.1	1.02	1.83	0.604316	3	2		1	4	5	5	5	5	24	2
H1086	male	24	90	60	159.1	66	26.0738	85.8	94	0.912766	5.2	1	1.16	1.33	0.285179	3	2		1	5	5	5	5	5	25	2
H1088	male	41	120	80	174.6	75	24.6021	85.1	97	0.87732	5.6	1.15	1.5	0.89	-0.116534	3	2		1	3	5	5	5	4	22	2
H1092	male	26	116	78	167.6	64	22.7841	79	90.3	0.874862	5	0.41	1.65	0.63	-0.462035	3	1	1	1	4	5	5	5	5	24	2
H1093	male	41	122	80	165	76.5	28.0992	97	100.7	0.963257	5.2	2.59	1.08	1.46	0.378436	3	1	1	1	3	4	2	3	2	14	1
H1098	male	38	130	80	167.5	85	30.2963	95	104	0.913462	4.3	1.37	1.25	1.47	0.385262	2	2		1	3	4	4	5	4	20	1
H1101	male	37	100	60	163.7	52.5	19.5912	68	83.3	0.816327	4.3	0.43	2.44	1.64	0.494696	3	1	1	1	3	3	3	5	5	19	1
H1107	male	66	136	90	170.3	60	20.6882	77.3	89	0.868539	5.1	0.76	2.07	0.53	-0.634878	1	1	1	1	3	3	3	3	3	15	1
H1109	male	66	144	94	170	68.5	23.7024	82.6	91.7	0.900763	5.3	1.23	1.12	0.93	-0.0725707	2	2		1	1	1	2	3	2	9	1
H1115	male	33	110	70	166	65.5	23.7698	83.7	92.5	0.904865	4	0.95	1.08	0.63	-0.462035	3	1	1	1	4	5	5	5	5	24	2
H1116	male	66	130	80	159.6	75	29.4439	99	101.7	0.973451	5.1	1.7	1.27	1.03	0.0295588	2	1	1	1	3	3	3	4	2	15	1
H1121	male	45	150	100	171.5	72.5	24.6496	88	92.6	0.950324	8	3.04	1.53	0.97	-0.0304592	3	1	1	1	3	5	4	5	4	21	1
H1122	male	40	124	96	166.2	76	27.5139	89	97.5	0.912821	18.2	17.8	4.52	0.59	-0.527633	3	2		1	5	5	5	5	5	25	2
H1132	male	30	110	80	166.7	67.5	24.2903	90.5	97	0.93299	5.7	4.25	1.12	1.34	0.29267	3	1	1	1	4	5	5	5	4	23	2
H1133	male	38	128	76	176.5	80	25.6803	88.1	97	0.908247	4.9	2.53	1.15	1.13	0.122218	3	2		1	3	2	4	5	4	18	1
H1136	male	28	130	70	162.2	45	17.1045	61.5	80	0.76875	5.6	1.23	1.32	1.48	0.392042	3	1	1	1	3	5	5	5	4	22	2
H1138	male	30	120	84	163.1	60.5	22.743	78	88.5	0.881356	5.2	2.79	1.47	1.97	0.678034	2	1	1	1	5	5	5	5	5	25	2
H1140	male	27	126	70	171.8	75	25.4106	86.5	101	0.856436	5.2	0.67	1.34	0.58	-0.544727	3	1	1	1	5	5	5	5	5	25	2
H1146	male	33	190	110	168	86	30.4705	92.8	98	0.946939	5.5	2.6	1.35	1.11	0.10436	3	1	1	1	5	5	5	5	5	25	2
H1150	male	36	130	90	175.2	80	26.0628	89.6	99.6	0.899598	5.6	0.92	1.18	0.62	-0.478036	2	1	1	1	3	2	2	4	5	16	1
H1151	male	66	114	80	166.5	63.5	22.9058	82	92	0.891304	5.4	1.28	1.45	1.45	0.371564	2	2		1	3	3	4	5	4	19	1
H1156	male	60	90	60	157	59	23.9361	82.3	89.3	0.921613	7	1.22	1.26	1.4	0.336472	1	2		1	2	2	2	2	2	10	1
H1161	male	69	150	80	156.1	61	25.0336	84	90	0.933333	5.9	1.64	1.43	1.53	0.425268	2	2		1	1	1	2	2	1	7	1
H1162	male	27	110	70	164.3	65.5	24.2642	80.7	91.8	0.879085	5.1	1.87	1.19	1.23	0.207014	3	1	1	1	5	5	5	5	4	24	2
H1163	male	24	100	74	169	59.5	20.8326	73	91	0.802198	5.2	0.79	1.34	0.73	-0.314711	3	2		1	5	5	4	5	4	23	2
H1164	male	25	110	68	169.2	69.5	24.2764	89	95	0.936842	5.1	1.07	1.29	1.65	0.500775	3	1	1	1	4	4	4	5	4	21	1
H1167	male	48	140	80	173.1	65	21.693	78.5	90.7	0.865491	5.4	1.35	1.39	1.44	0.364643	3	1	1	2	3	4	4	5	4	20	1
H117	male	38	120	80	164.9	69.5	25.559	84.2	94	0.895745	5.3	1.44	1.17	0.6	-0.510826	3	1	1	1	5	5	5	5	5	25	2
H1173	male	43	144	96	165.5	54	19.715	80.4	90.5	0.888398	5.5	0.94	1.64	1.75	0.559616	2	2		2	3	3	3	5	5	19	1
H1175	male	37	118	89	174.7	73.5	24.0825	89	95	0.936842	5.5	1.33	1.5	1.57	0.451076	3	2		1	5	5	5	5	5	25	2
H1176	male	36	160	86	172.9	50	16.7255	67.5	82	0.823171	4.8	1.06	1.71	0.93	-0.0725707	2	1	1	1	4	4	5	5	5	23	2
H1178	male	37	120	80	174	61	20.148	92.7	96.8	0.957645	4.8	0.6	1.37	2.3	0.832909	3	1	1	1	3	3	4	5	4	19	1
H1180	male	34	110	70	165.7	70	25.4949	88	92	0.956522	4.8	1.26	1.36	0.64	-0.446287	3	1	1	1	5	5	5	5	5	25	2
H1182	male	36	124	80	173.4	82.5	27.4382	99.5	104	0.956731	5.3	1.58	0.96	1.2	0.182322	3	1	1	1	4	5	5	5	5	24	2
H1184	male	48	120	80	169.5	78.5	27.3231	73.7	99	0.744444	5.7	1.08	1.63	2.13	0.756122	3	2		1	5	5	5	5	5	25	2
H1186	male	52	132	80	158.6	78.5	31.2078	98	99.5	0.984925	5.1	1.36	1.42	1.08	0.076961	1	2		1	4	4	4	4	4	20	1
H1190	male	40	128	84	172.5	80.5	27.0531	91	100	0.91	6	1.46	1.35	1.44	0.364643	3	1	1	2	3	4	4	5	4	20	1
H1191	male	30	112	82	171.5	80	27.1996	92	104	0.884615	5	1.12	1.49	0.75	-0.287682	3	1	1	1	5	5	5	5	5	25	2
H1194	male	26	130	60	170	72	24.9135	85.7	98	0.87449	6.1	5.72	1.42	1.32	0.277632	3	2		1	3	3	3	2	3	14	1
H1198	male	43	130	80	174	79	26.0933	86.5	98.7	0.876393	5.4	1.83	1.97	1.09	0.0861777	3	2		1	4	3	1	5	5	18	1
H1199	male	43	100	60	157.6	52.5	21.1372	73.1	88	0.830682	5.2	0.5	1.08	1.41	0.34359	3	2		1	4	5	5	5	4	23	2
H1201	male	39	110	70	166.6	58.5	21.0769	74	89.6	0.825893	5	1.34	1.38	2.21	0.792993	3	1	1	2	3	4	4	5	5	21	1
H1202	male	51	128	74	164.5	72	26.6073	87.2	98.5	0.885279	4.9	2.52	1.24	0.51	-0.673345	2	2		1	1	1	2	3	2	9	1
H1203	male	56	136	76	166.2	58	20.9974	78	91	0.857143	5.6	0.74	2.02	0.6	-0.510826	3	1	1	2	3	4	4	5	4	20	1
H1204	male	34	126	80	167.1	62.5	22.3835	73.5	88.6	0.829571	5.5	1.27	1.4	2.44	0.891998	3	1	1	1	3	3	2	3	3	14	1
H1207	male	27	110	78	166	49	17.782	67.5	79.3	0.851198	5.3	0.53	1.76	1.16	0.14842	3	2		1	4	5	5	5	5	24	2
H1208	male	47	118	74	170.6	62	21.3027	76.4	91.5	0.834973	5.3	1.37	1.47	1.73	0.548121	3	1	1	1	4	4	4	4	4	20	1
H1209	male	41	126	80	160	63	24.6094	83.4	88.5	0.942373	5.6	0.97	1.67	0.8	-0.223144	3	1	1	1	4	5	5	5	5	24	2
H1211	male	46	100	70	172	61	20.6193	74.3	90	0.825556	5.2	0.32	1.5	0.87	-0.139262	3	2		1	3	4	3	3	3	16	1
H1212	male	32	130	86	171	70	23.939	78.6	94.7	0.829989	6.1	0.66	1.39	1.17	0.157004	3	2		1	3	3	3	3	0	12	1
H1213	male	30	136	88	169	63	22.0581	77	89.2	0.863229	5.6	1.46	1.37	2.41	0.879627	3	2		2	5	5	5	5	5	25	2
H1216	male	41	110	76	180	62.5	19.2901	71.5	91	0.785714	5.6	0.54	1.85	1.89	0.636577	3	2		2	3	5	4	5	4	21	1
H1217	male	59	120	80	172.5	69	23.1884	83	92.5	0.897297	6	0.74	1.48	0.65	-0.430783	3	1	1	1	4	4	4	5	4	21	1
H1221	male	35	100	70	158.3	62	24.7417	85	93	0.913978	5.2	1.56	1.12	1.82	0.598837	2	2		1	3	3	3	5	5	19	1
H1223	male	40	140	86	175	69.5	22.6939	79	89.1	0.886644	4.8	3.12	1.24	2.57	0.943906	3	1	1	2	5	5	5	5	5	25	2
H1225	male	34	140	80	162.7	81	30.5992	95.8	101.5	0.943842	6.5	2.32	1.03	1.91	0.647103	3	1	1	1	5	5	5	5	5	25	2
H1226	male	43	110	70	164.5	79	29.1941	87	97	0.896907	5.8	3.88	0.9	1.97	0.678034	2	2		2	3	4	4	4	5	20	1
H1227	male	46	120	80	159.5	60.5	23.7812	81.7	88.9	0.91901	5.2	1.82	1.19	1.05	0.0487902	3	1	1	1	0	2	2	3	2	9	1
H1229	male	27	104	70	174.8	54.5	17.8367	71.5	86	0.831395	5.3	1.15	2	1.42	0.350657	1	1	1	1	5	5	5	5	5	25	2
H1231	male	32	106	78	176.8	66	21.1144	87.9	91.5	0.960656	5.4	0.9	1.63	2.21	0.792993	3	2		1	3	4	4	4	4	19	1
H1232	male	38	130	80	159.8	58.5	22.9088	75.2	86.3	0.871379	5.8	1.66	2.02	0.91	-0.0943107	3	2		1	3	2	2	4	4	15	1
H1236	male	35	128	80	165.7	54	19.6675	71	84.5	0.840237	5.3	0.75	1.31	1.72	0.542324	2	2		1	3	3	3	4	4	17	1
H1238	male	31	106	70	168.1	62	21.941	76.1	87.5	0.869714	6.6	3.31	1.53	2.26	0.815365	3	1	1	1	5	5	5	5	5	25	2
H1242	male	23	124	78	175	76.5	24.9796	82.7	99	0.835354	5	0.69	1.37	1.41	0.34359	3	1	1	1	3	2	2	2	2	11	1
H1244	male	46	100	70	165.1	75.5	27.6983	85.5	97	0.881443	5.9	2.46	0.94	1.76	0.565314	2	2		1	5	5	4	5	5	24	2
H1245	male	45	104	70	166.3	63.5	22.9609	88	91	0.967033	6.6	1.54	1.11	1.59	0.463734	3	1	1	1	5	5	5	5	5	25	2
H1246	male	34	120	70	175.6	77.5	25.1335	93.1	98.5	0.945178	5.1	3.2	1.29	1.35	0.300105	3	1	1	1	5	5	5	5	5	25	2
H1247	male	29	124	82	172.3	77	25.937	86	97.5	0.882051	5.4	3.87	1.06	0.8	-0.223144	2	1	1	1	3	2	0	5	4	14	1
H1251	male	30	110	70	180	59	18.2099	62.5	87	0.718391	4.4	0.43	1.74	0.67	-0.400478	3	1	1	1	4	3	3	4	3	17	1
H1252	male	37	116	70	171.6	66	22.4135	82.5	93	0.887097	5.4	2.58	1.27	1.69	0.524729	3	1	1	1	5	5	5	5	5	25	2
H1253	male	39	104	78	159.5	50	19.6539	70.5	80.6	0.87469	4.3	0.64	1.78	0.76	-0.274437	2	1	1	1	3	2	2	5	2	14	1
H1255	male	22	134	80	174.5	88.5	29.0638	95.5	104.5	0.913876	5.5	1.82	1.15	1.41	0.34359	3	1	1	1	5	5	5	5	5	25	2
H1258	male	37	100	70	163.2	58	21.7765	77	86.2	0.893271	4.9	1	1.19	1.64	0.494696	3	1	1	1	5	5	5	5	5	25	2
H1259	male	57	126	80	170.3	82	28.2738	90.3	99.2	0.910282	5.2	0.62	1.44	1.36	0.307485	3	1	1	1	2	2	4	5	4	17	1
H1268	male	28	90	60	168	70	24.8016	80	92	0.869565	9.5	2.67	1.36	1.31	0.270027	3	1	1	1	4	4	4	5	4	21	1
H1269	male	60	126	76	162.6	69	26.098	88.5	94.5	0.936508	6.1	1.6	1.21	1.63	0.48858	2	2		1	3	2	2	4	3	14	1
H1270	male	66	170	70	162.6	61	23.0722	76	87	0.873563	4.9	0.93	1.33	1.85	0.615186	2	1	1	2	3	2	2	5	2	14	1
H1280	male	31	100	70	174	61	20.148	71.5	88	0.8125	5.3	0.74	2.26	1.09	0.0861777	3	2		2	3	1	2	5	4	15	1
H1281	male	38	116	78	169.2	61	21.3073	78	87.2	0.894495	4.8	1.74	0.89	1.05	0.0487902	2	1	1	1	4	4	4	5	5	22	2
H1282	male	34	106	62	157.8	60.5	24.2964	83.5	90.5	0.922652	5.8	3.92	1.04	1.98	0.683097	3	2		2	3	5	4	4	4	20	1
H1284	male	26	110	70	170.6	65	22.3334	75.7	91	0.831868	5.2	1.06	1.37	1.45	0.371564	3	2		1	4	4	4	5	4	21	1
H1286	male	47	136	94	168.8	73	25.6199	91.8	95.6	0.960251	6.2	1.45	1.24	0.83	-0.18633	2	1	1	1	4	5	5	5	5	24	2
H1289	male	40	108	70	166.5	68	24.529	79.4	94.5	0.840212	5.2	1.1	1.43	1.6	0.470004	3	2		1	4	5	5	5	4	23	2
H1290	male	43	110	78	161	78.5	30.2843	97.5	100.5	0.970149	5.8	1.02	1.09	0.84	-0.174353	3	2		1	4	5	5	5	4	23	2
H1291	male	53	114	74	176.1	70	22.5725	84	94.5	0.888889	5.6	1.62	1.27	1.29	0.254642	3	2		2	3	4	4	5	4	20	1
H1293	male	44	116	70	170.6	84.5	29.0335	101.5	100	1.015	6.4	1.76	1.27	1.05	0.0487902	3	2		1	3	2	2	5	4	16	1
H1295	male	32	122	80	163.1	56	21.0514	73	83.5	0.874251	4.6	1.22	1.61	1.43	0.357674	3	1	1	1	5	5	5	5	5	25	2
H1299	male	36	128	80	173.5	88.5	29.3998	94.5	102.6	0.921053	5.5	1.55	1.27	1.15	0.139762	3	1	1	1	3	2	2	5	4	16	1
H1300	male	27	130	80	170	61	21.1073	77.9	91.6	0.850437	5.5	1.78	1.06	1.21	0.19062	3	1	1	1	0	5	5	5	5	20	1
H1302	male	28	114	74	172.5	72.5	24.3646	85	95.3	0.89192	4.6	2.74	1.3	2.5	0.916291	3	2		1	3	4	4	5	4	20	1
H1303	male	28	110	68	169.6	101	35.1131	109	113	0.964602	5	1.06	1.15	2.31	0.837248	3	2		1	4	4	4	5	5	22	2
H1304	male	24	110	70	171.6	51	17.3195	67	83.4	0.803357	4.7	0.65	1.9	1.24	0.215111	3	2		1	3	4	4	4	4	19	1
H1305	male	25	130	76	174.3	59	19.4204	70.5	88	0.801136	4.7	0.58	1.7	1.81	0.593327	3	2		1	4	4	4	5	5	22	2
H1306	male	52	114	70	171.7	64	21.709	80.2	92.3	0.868906	4.7	1	1.64	1.36	0.307485	3	1	2	2	3	3	3	4	3	16	1
H1311	male	29	120	80	170	67.5	23.3564	78.8	93	0.847312	4.9	1.15	1.88	0.6	-0.510826	3	2		1	4	5	5	5	5	24	2
H1312	male	44	108	70	165.1	65	23.8462	85.2	91.5	0.931148	5.4	1.85	0.88	0.75	-0.287682	3	2		2	5	5	5	5	5	25	2
H1313	male	25	100	64	159	52	20.5688	76.3	86	0.887209	5.3	1.31	1.44	1.61	0.476234	3	2		2	5	5	5	5	5	25	2
H1314	male	30	126	80	170.6	63	21.6462	73	93.6	0.779915	5.5	0.93	1.51	0.53	-0.634878	3	1	1	1	5	5	5	5	5	25	2
H1321	male	32	120	80	171.3	73.5	25.048	89.3	96.3	0.92731	5.9	5.27	0.99	0.68	-0.385662	3	1	1	1	5	5	5	5	5	25	2
H1324	male	34	124	68	167.7	68.5	24.357	90	95.3	0.944386	4.8	1.78	1.69	1.61	0.476234	3	2		1	4	5	5	5	4	23	2
H1327	male	40	124	80	163.7	69	25.7485	85	92.3	0.92091	4.9	2.28	0.97	1.55	0.438255	3	2		1	3	4	4	5	4	20	1
H1329	male	45	100	60	165	69	25.3444	84.8	95	0.892632	5.7	2.64	1.02	1.95	0.667829	3	1	1	1	5	5	5	5	5	25	2
H1330	male	25	126	60	161.5	55	21.0871	71	84.8	0.837264	4.8	0.71	1.19	1.31	0.270027	3	1	1	1	3	5	5	5	4	22	2
H1331	male	27	118	78	172	60	20.2812	78.5	90	0.872222	5.1	0.72	1.34	2.21	0.792993	3	2		1	4	5	5	5	5	24	2
H1332	male	32	120	82	169.1	73.5	25.704	86	96.5	0.891192	5.6	3.82	1.1	1.01	0.00995033	3	1	1	1	3	4	4	4	4	19	1
H1333	male	43	126	80	170.5	63	21.6716	76.5	88	0.869318	4.7	0.85	1.48	1.73	0.548121	2	1	1	2	2	2	2	2	2	10	1
H1334	male	42	120	80	172.6	77	25.8469	92	96.3	0.955348	4.4	4.39	1.19	0.94	-0.0618754	3	2		1	5	5	5	5	5	25	2
H1335	male	37	94	60	166	61	22.1367	81	91	0.89011	5	0.99	1.72	0.86	-0.150823	3	1	1	1	3	4	4	5	4	20	1
H1337	male	40	118	70	178	61	19.2526	73.5	86.5	0.849711	3.9	0.82	1.38	1.07	0.0676586	3	1	1	1	5	5	5	5	5	25	2
H1339	male	30	96	68	168.5	56	19.7237	67.9	85	0.798824	5.1	1.21	1.37	0.73	-0.314711	3	1	1	1	3	3	4	5	4	19	1
H1340	male	26	100	70	169.3	60	20.9333	71	87	0.816092	4.8	0.5	1.76	0.7	-0.356675	3	1	1	1	3	4	4	5	5	21	1
H1341	male	33	136	86	162	86	32.7694	79.5	87.3	0.910653	4.3	2.25	1.22	0.89	-0.116534	3	1	1	1	4	5	5	5	5	24	2
H1342	male	27	118	80	168.5	65	22.8936	70.3	86.2	0.815545	4.8	0.97	1.3	1.32	0.277632	3	1	1	2	3	4	4	5	4	20	1
H1343	male	25	150	90	168.7	52	18.2715	71	89	0.797753	5.1	0.68	1.45	1.64	0.494696	3	2		2	3	4	4	4	3	18	1
H1344	male	26	100	60	159.3	56	22.0677	72.5	85.5	0.847953	3.9	1.87	1.26	1.16	0.14842	2	2		1	5	0	0	0	0	5	1
H1345	male	30	104	70	165.6	66	24.0671	77.2	92.8	0.831897	4.7	0.99	1.21	0.89	-0.116534	2	2		1	3	3	2	3	4	15	1
H1347	male	32	120	80	175.6	71	23.0255	81	94.5	0.857143	5.1	0.76	1.36	1.75	0.559616	3	2		1	5	5	5	5	5	25	2
H1348	male	28	100	56	162.7	61	23.0438	72.4	82.5	0.877576	4.8	0.83	1.58	1.65	0.500775	3	2		2	4	4	4	5	5	22	2
H1354	male	25	110	70	168.2	47.5	16.7896	63.2	82	0.770732	4	0.73	1.87	2.29	0.828552	3	2		1	4	4	5	5	5	23	2
H1355	male	33	140	96	164.8	67	24.6695	88	94	0.93617	5	6.94	1.57	1.05	0.0487902	3	1	1	1	5	5	5	5	4	24	2
H1356	male	36	130	80	165	74	27.1809	95	94.5	1.00529	6.6	1.56	1.46	1.12	0.113329	3	1	1	1	3	5	2	5	2	17	1
H1359	male	33	104	70	160	52	20.3125	71.4	82.3	0.867558	5.2	0.69	1.42	2.53	0.928219	2	2		1	5	5	5	5	5	25	2
H1361	male	32	128	70	171.1	78	26.6437	86.5	99	0.873737	4.8	2.7	1.18	1.38	0.322083	3	1	2	1	3	4	5	5	4	21	1
H1362	male	32	114	76	162.5	88.5	33.5148	102	106	0.962264	4.8	2.63	0.97	1.65	0.500775	3	1	1	1	4	5	5	5	4	23	2
H1363	male	52	130	76	169.3	82	28.6088	93	89.5	1.03911	5.6	4.89	0.9	0.68	-0.385662	3	2		1	3	2	2	5	4	16	1
H1364	male	25	120	68	160	56.5	22.0703	69.6	87	0.8	4.4	1.06	1.59	0.55	-0.597837	3	2		1	5	5	5	5	4	24	2
H1365	male	36	100	66	167.6	60	21.3601	74.8	82	0.912195	4.6	1.26	1.34	1.42	0.350657	3	1	1	1	4	4	5	5	4	22	2
H1368	male	29	120	70	167.5	63	22.4549	79.2	90	0.88	5.4	4.19	0.93	2.32	0.841567	3	1	1	1	4	5	5	5	5	24	2
H1369	male	34	140	80	164.2	74	27.4464	90.5	95	0.952632	5.4	4.29	1.18	1.59	0.463734	3	1	1	1	3	4	5	5	5	22	2
H1370	male	33	130	84	162.1	76.5	29.1136	88.5	96.5	0.917098	4.9	1.3	1.33	0.98	-0.0202027	3	2		1	5	5	5	5	5	25	2
H1371	male	28	110	70	164.5	59	21.8032	76.5	86	0.889535	5.2	1.25	1.16	2.55	0.936093	2	1	1	1	4	4	5	5	4	22	2
H1375	male	40	130	78	169.2	75.5	26.3722	92.3	97	0.951546	5.4	1.17	1.12	2.11	0.746688	3	2		1	3	4	4	5	4	20	1
H1378	male	45	130	80	164.6	70.5	26.0213	82.8	93	0.890323	4.9	3.29	1.11	1.5	0.405465	3	2		2	4	3	3	5	5	20	1
H1387	male	26	126	70	173.1	67	22.3605	83.3	94	0.88617	5.8	1.06	1.55	0.85	-0.162519	3	1	1	1	5	5	5	5	5	25	2
H1388	male	26	126	76	173.2	58	19.3345	69	88	0.784091	5.4	0.64	1.19	1.4	0.336472	3	2		1	4	5	5	5	5	24	2
H1390	male	21	90	60	170	51	17.6471	63.5	84	0.755952	4.9	1.06	1.84	1.18	0.165514	3	1	1	1	5	5	5	5	4	24	2
H1393	male	39	120	70	168.5	71.5	25.1829	82	95	0.863158	5.4	1.91	1.37	1.55	0.438255	2	2		1	3	4	4	4	4	19	1
H1394	male	39	100	60	166.5	58	20.9218	74	85.8	0.862471	5	0.64	1.15	1.24	0.215111	3	1	1	1	4	4	2	5	4	19	1
H1395	male	35	130	70	174.5	78	25.6156	86.4	98	0.881633	5	1.4	1.12	1.32	0.277632	3	2		1	3	4	5	5	4	21	1
H1396	male	41	120	88	170.8	58	19.8816	81.6	88.1	0.92622	5.1	0.85	1.84	1.36	0.307485	2	1	1	1	3	3	3	3	3	15	1
H1397	male	37	124	88	166	75	27.2173	88	95.2	0.92437	5.8	0.84	1.23	0.89	-0.116534	3	1	1	1	3	5	5	5	5	23	2
H1398	male	31	120	72	163.5	56	20.9485	72	85.5	0.842105	5.2	0.56	2.16	0.88	-0.127833	3	1	1	1	3	4	5	5	5	22	2
H1399	male	25	124	80	170.8	58	19.8816	74	91	0.813187	5	0.45	1.61	1.24	0.215111	3	1	1	1	4	5	4	5	4	22	2
H1401	male	36	104	60	164.6	49	18.0857	67.2	82.2	0.817518	4.9	4.35	1.04	1.1	0.0953102	3	1	1	1	3	4	4	5	4	20	1
H1402	male	27	124	64	175.6	75	24.3227	84	99	0.848485	4.8	1.31	1.31	1.18	0.165514	3	1	1	1	5	5	4	5	5	24	2
H1404	male	26	135	90	169	76	26.6097	86	94.5	0.910053	5.6	1.35	1.26	1.04	0.0392207	2	1	2	1	3	3	3	3	3	15	1
H1409	male	25	120	70	169	57	19.9573	70	86	0.813953	4.7	0.59	1.35	1.11	0.10436	3	1	1	2	4	4	4	5	4	21	1
H1410	male	32	100	66	169.5	69	24.0165	76.1	90.8	0.838106	5	1.21	1.6	0.55	-0.597837	3	1	1	1	4	4	4	5	4	21	1
H1411	male	32	138	80	174.5	96.5	31.691	99.6	108.5	0.917972	6.5	3.19	1.51	0.95	-0.0512933	3	1	1	1	4	5	5	5	4	23	2
H1412	male	31	102	70	164.5	64	23.6509	78.5	88	0.892045	5.3	1.18	1.15	1.76	0.565314	3	1	1	2	3	4	5	5	5	22	2
H1413	male	37	108	70	174.2	76	25.0448	86	92.5	0.92973	4.1	0.68	1.47	2.14	0.760806	3	2		1	3	4	5	5	4	21	1
H1435	male	21	128	60	171.7	58	19.6738	71	89	0.797753	5.4	0.55	1.21	1.94	0.662688	3	1	1	1	5	0	0	0	0	5	1
H1438	male	25	108	68	171.7	74	25.101	87	101	0.861386	5.2	1.44	1.17	2.48	0.908259	3	1	1	1	4	5	4	5	4	22	2
H144	male	34	118	80	159.6	55	21.5922	72	88.5	0.813559	4.8	0.84	1.73	1.4	0.336472	3	2		1	4	5	5	5	4	23	2
H1440	male	30	110	70	170.5	63	21.6716	80	89	0.898876	4.6	2	1.51	0.74	-0.301105	3	1	1	1	4	5	5	5	4	23	2
H145	male	35	150	90	168.6	72	25.329	85.3	95.3	0.895068	5.2	2.3	1.07	1.41	0.34359	3	2		2	2	5	3	2	3	15	1
H1453	male	35	110	66	165.7	62	22.5812	85.1	90.7	0.938258	5	0.82	1.3	1.91	0.647103	3	1	1	1	3	4	5	5	4	21	1
H1458	male	27	144	100	164.1	77.5	28.7796	87.2	96	0.908333	5.9	1.52	1.24	1.06	0.0582689	3	1	1	1	4	5	4	4	4	21	1
H1459	male	35	124	80	169.8	69	23.9317	80.5	93.6	0.860043	4.7	1.35	1.07	2	0.693147	3	1	1	1	4	5	5	5	4	23	2
H1460	male	35	106	68	162.8	65.5	24.7134	85.2	91.5	0.931148	4.7	2.18	1.3	0.75	-0.287682	3	1	1	1	4	4	5	5	4	22	2
H1466	male	30	100	70	177.5	103	32.6919	106.7	108.5	0.98341	5.2	2.02	0.89	1.6	0.470004	3	2		1	4	5	5	5	4	23	2
H1470	male	53	130	80	164.2	54.5	20.2139	74.5	86.2	0.864269	5.1	0.46	2.07	2.44	0.891998	1	2		2	2	2	2	2	3	11	1
H1472	male	61	130	80	171.5	65.5	22.2696	88.1	93	0.947312	5.1	1.48	1.34	1.75	0.559616	3	2		1	4	5	4	5	4	22	2
H1473	male	32	112	68	176	67.5	21.7911	79.6	90.3	0.881506	5.2	1.41	1.29	1.45	0.371564	3	2		1	4	4	4	4	4	20	1
H1475	male	32	140	78	164.5	49	18.1077	70.6	80	0.8825	6.2	0.89	1.54	0.91	-0.0943107	3	1	1	1	5	5	4	5	2	21	1
H1476	male	37	108	70	170.5	59	20.2957	81.5	83.4	0.977218	5.2	1.05	1.78	1.43	0.357674	2	1	1	1	3	5	5	5	5	23	2
H1477	male	47	120	84	172	82	27.7177	99	98	1.0102	6.2	13.34	3.12	0.71	-0.34249	3	1	1	1	3	2	3	4	3	15	1
H1479	male	32	114	60	157.6	43	17.3124	63	78.7	0.800508	4.7	0.44	1.69	1.4	0.336472	3	1	1	1	4	5	5	5	5	24	2
H1480	male	35	144	100	163.5	71	26.5597	90.2	98.5	0.915736	5.7	1.68	1.73	0.52	-0.653926	2	1	2	1	5	5	5	5	5	25	2
H1482	male	30	114	62	169.5	61	21.232	79.8	91.7	0.870229	9.3	2.5	1.19	1.42	0.350657	2	1	1	1	5	5	5	5	5	25	2
H1492	male	26	124	88	173	60.5	20.2145	79.3	90	0.881111	7.4	20.35	3.86	0.62	-0.478036	3	1	1	1	3	3	3	3	3	15	1
H1493	male	34	110	70	176	80	25.8264	88.1	100.6	0.875746	5.4	1.41	1.3	0.85	-0.162519	3	2		1	5	5	5	5	5	25	2
H1494	male	34	120	80	172	74.5	25.1825	92	92.5	0.994595	6.4	3.32	1.08	0.77	-0.261365	3	2		1	5	5	5	5	5	25	2
H1496	male	31	110	70	172.2	58	19.5597	71.4	86.7	0.823529	5.8	0.54	1.24	1.78	0.576613	3	1	1	1	4	3	3	4	4	18	1
H15	male	41	116	68	161	51	19.6752	68.3	83	0.822892	5.7	0.48	2.2	1.6	0.470004	3	1	1	1	3	4	5	5	5	22	2
H1558	male	32	130	60	168	75	26.5731	86.3	95.2	0.906513	4.7	1.26	1.05	1.17	0.157004	3	1	1	1	4	5	5	5	5	24	2
H1559	male	31	115	80	170.6	66	22.677	77.5	88.5	0.875706	4.4	0.95	1.34	1.79	0.582216	1	2		1	4	4	4	4	4	20	1
H1574	male	51	148	70	164.7	61.5	22.6719	79.2	89.5	0.884916	5.5	0.99	1.75	1.2	0.182322	3	1	1	1	1	1	1	2	2	7	1
H1584	male	35	120	75	171	78	26.6749	89	97.1	0.916581	4.2	1.42	1.16	0.64	-0.446287	3	1	1	1	4	5	5	5	5	24	2
H1585	male	35	124	80	166.6	78	28.1025	93.8	103	0.91068	5.8	1.85	1.05	1.22	0.198851	3	1	1	1	3	3	2	4	2	14	1
H1587	male	30	108	80	167.7	74	26.3127	89.1	97	0.918557	4.1	1.2	1.06	2.01	0.698135	3	1	1	1	4	5	5	5	4	23	2
H1590	male	36	120	90	166.1	68.5	24.8285	82.5	94.2	0.875796	4.5	1.09	1.48	1.83	0.604316	3	2		1	3	4	2	4	4	17	1
H1591	male	30	110	70	179.7	70.5	21.832	89.2	97.8	0.912065	4.6	1.42	2	1.07	0.0676586	3	1	1	1	4	5	5	5	3	22	2
H1592	male	27	138	96	168.2	87	30.7516	97	103.6	0.936293	5.5	2.41	1.66	0.89	-0.116534	3	1	1	1	4	5	5	5	5	24	2
H1595	male	38	110	70	180.5	74.5	22.8666	85.5	97	0.881443	4.8	0.51	1.75	2.17	0.774727	3	1	1	1	3	4	3	4	4	18	1
H1597	male	42	105	70	172.5	71	23.8605	80	90	0.888889	5.3	1.08	1.38	1.95	0.667829	2	1	1	1	3	5	4	4	4	20	1
H1598	male	37	120	70	170.6	57	19.5847	67.3	85.8	0.784382	4.4	1.05	1.28	0.52	-0.653926	2	1	1	1	3	4	5	5	4	21	1
H1599	male	55	140	80	165.3	52.5	19.2138	71	85.1	0.834313	4.8	0.39	1.7	0.64	-0.446287	2	1	1	1	3	4	4	5	5	21	1
H16	male	26	132	78	165.7	73.5	26.7696	87.5	98	0.892857	5.1	3.43	1.12	0.57	-0.562119	2	1	1	1	0	5	4	5	5	19	1
H1601	male	47	120	60	169.3	66	23.0266	77	89	0.865169	5	0.38	1.99	1.7	0.530628	2	1	1	1	3	5	5	5	5	23	2
H1604	male	54	126	90	168.1	79	27.9571	90.4	96.7	0.93485	5.3	1.67	1.12	1.12	0.113329	3	2		1	1	1	3	3	3	11	1
H1605	male	47	110	75	164	58.5	21.7504	73.3	86.2	0.850348	5.7	1.53	1.27	1.81	0.593327	3	2		1	1	1	1	1	1	5	1
H1611	male	30	140	90	167	58.5	20.976	73.5	85.3	0.861665	6	0.46	1.51	0.62	-0.478036	2	1	1	1	3	5	5	5	5	23	2
H1620	male	59	120	60	167	71.5	25.6373	86.5	95	0.910526	7.1	1.51	1.16	1.76	0.565314	2	1	1	1	2	2	2	2	2	10	1
H1626	male	30	116	70	174.8	85	27.8187	91	103	0.883495	4.6	1.92	1.14	0.59	-0.527633	3	1	1	2	3	5	5	4	4	21	1
H1629	male	32	128	80	171	65.5	22.4001	80.1	89	0.9	4.8	1.95	1.05	1.25	0.223144	3	1	1	1	4	4	5	5	4	22	2
H1630	male	35	110	74	172.5	65	21.8442	80.6	90.8	0.887665	4.5	2.69	0.63	0.87	-0.139262	3	1	1	2	4	5	5	5	5	24	2
H1634	male	38	130	80	162.5	77	29.1598	91.6	98	0.934694	5.4	3.62	1.06	1.15	0.139762	3	1	1	1	5	5	5	5	4	24	2
H1636	male	53	130	80	166	80	29.0318	93.9	97.6	0.96209	5.6	2.5	1.1	0.68	-0.385662	3	2		2	5	5	5	5	5	25	2
H1638	male	37	124	90	170.5	75	25.7996	86	95.9	0.896767	5.2	0.98	1.36	1.01	0.00995033	3	1	1	1	4	4	4	4	3	19	1
H1639	male	28	100	70	174	78	25.763	88.5	94.6	0.935518	5.3	1.8	1.03	1.4	0.336472	3	1	1	1	5	5	5	5	5	25	2
H1640	male	24	120	84	163.2	78	29.2856	88.5	94.5	0.936508	4.8	1.85	1.21	0.81	-0.210721	3	2		1	3	5	4	4	5	21	1
H1641	male	30	98	62	176.3	62	19.9474	74	88	0.840909	4.4	0.69	1.51	1.57	0.451076	3	1	1	1	3	4	4	5	5	21	1
H1642	male	45	122	88	168.5	71	25.0068	84.5	94	0.898936	6.5	3.33	1.4	1.85	0.615186	3	1	1	1	3	5	5	5	5	23	2
H1651	male	40	125	88	175.5	55	17.857	65	86	0.755814	5.6	0.66	1.28	2.11	0.746688	3	1	1	1	3	5	5	5	5	23	2
H1652	male	28	140	90	179.5	61	18.9322	76.2	87.4	0.871854	6	0.7	1.6	0.8	-0.223144	3	1	1	1	4	3	3	4	4	18	1
H1655	male	24	110	82	164	48.5	18.0324	69.8	82	0.85122	5.3	0.96	1.41	1.42	0.350657	3	1	2	1	5	5	5	5	5	25	2
H1657	male	34	114	74	167	68	24.3824	86	89	0.966292	4.9	1.94	1.77	0.79	-0.235722	3	1	1	1	4	5	5	4	4	22	2
H1659	male	30	124	86	162.6	57	21.5593	72.1	87.8	0.821185	4.9	0.96	1.21	0.96	-0.040822	2	1	1	1	3	4	4	5	4	20	1
H1660	male	38	120	90	172	58	19.6052	67	85	0.788235	5.5	1.12	1.57	0.59	-0.527633	3	1	1	1	3	3	3	5	2	16	1
H1661	male	47	120	80	165.5	73	26.6518	85.7	98	0.87449	7.7	1.39	1.2	0.92	-0.0833816	3	2		1	3	3	3	5	3	17	1
H1662	male	38	134	96	163.1	79	29.6975	100.8	104	0.969231	8.2	1	1.62	0.63	-0.462035	2	2		1	4	2	2	5	5	18	1
H1668	male	26	104	72	169.2	59.5	20.7834	74.5	90	0.827778	5.1	0.55	1.5	0.88	-0.127833	2	1	1	1	5	5	5	5	5	25	2
H1677	male	23	120	90	167.2	72	25.7549	90	97	0.927835	5.1	1.83	1.5	1.14	0.131028	2	2		1	1	2	2	4	1	10	1
H1680	male	29	110	60	166.9	58	20.8217	69	87	0.793103	5.3	0.49	1.24	2.37	0.86289	3	1	1	2	5	5	5	5	5	25	2
H1681	male	35	118	80	171.2	71	24.2243	91.5	99	0.924242	6.6	1.11	1.46	0.74	-0.301105	2	1	1	1	3	4	3	1	3	14	1
H1684	male	25	118	70	159.1	49	19.3578	64.1	82.4	0.777913	5	0.88	1.27	1.4	0.336472	3	1	1	1	4	5	5	5	5	24	2
H1687	male	22	116	72	168	71	25.1559	83	96	0.864583	5.3	0.63	1.34	0.97	-0.0304592	3	1	1	1	4	5	4	5	4	22	2
H1688	male	27	120	74	164.5	54	19.9555	72	86	0.837209	5.1	1.12	1.53	1.26	0.231112	3	1	1	1	4	4	4	5	5	22	2
H1689	male	30	100	80	158.6	44.5	17.6911	61.2	80	0.765	5.2	0.95	1.89	1.07	0.0676586	3	1	1	1	5	0	0	0	0	5	1
H1691	male	32	110	70	160.8	47.5	18.3705	70.3	82.2	0.855231	5.1	0.87	1.34	0.88	-0.127833	3	1	1	1	5	5	5	5	4	24	2
H1692	male	31	100	70	175.5	58	18.831	70.2	87	0.806897	5	1.09	1.46	1.42	0.350657	3	1	1	1	4	4	5	5	4	22	2
H1693	male	35	128	70	167.4	71.5	25.515	86.8	95	0.913684	4.8	1.6	0.87	0.94	-0.0618754	2	2		2	3	4	4	4	4	19	1
H1695	male	41	116	70	169.8	72	24.9722	85.5	94.8	0.901899	5.1	1.28	1.26	1.21	0.19062	2	1	1	1	5	5	5	5	5	25	2
H1698	male	38	110	78	165.7	58	21.1243	72.3	86	0.840698	4.7	0.66	1.5	1.61	0.476234	2	2		1	4	5	5	5	5	24	2
H1699	male	40	120	80	177	69	22.0243	81	88	0.920455	5.4	1.28	1.35	0.79	-0.235722	3	2		1	3	5	5	5	4	22	2
H1702	male	30	120	80	159.5	53	20.8331	76	82.7	0.918984	5.3	0.99	1.18	1.93	0.65752	3	2		1	4	4	4	5	4	21	1
H1704	male	24	96	62	174	60.5	19.9828	73	87	0.83908	4.4	0.91	1.69	1.54	0.431782	3	1	1	1	5	5	5	5	5	25	2
H1706	male	35	140	90	169.5	70.5	24.5386	79.8	92	0.867391	5	0.78	1.55	1	0	2	1	1	1	3	3	3	5	4	18	1
H1707	male	33	120	70	164.7	64	23.5935	80.6	91.7	0.878953	5.3	0.83	1.17	1.55	0.438255	3	1	1	1	3	4	3	4	4	18	1
H1708	male	22	124	86	177.1	75.5	24.0719	80.5	95.6	0.84205	5.1	0.41	1.48	0.59	-0.527633	3	2		1	3	3	3	5	4	18	1
H1713	male	36	110	70	166.5	82.5	29.7595	97.7	100	0.977	5.8	1.88	1.01	1.45	0.371564	2	1	1	1	3	5	3	5	4	20	1
H1716	male	33	128	78	182.1	74	22.3158	81	97	0.835052	4.8	1.27	1.19	0.67	-0.400478	3	1	1	1	3	4	4	5	4	20	1
H1718	male	24	102	64	171	58.5	20.0062	68	88	0.772727	5.1	0.98	1.23	1.71	0.536493	3	1	1	2	4	5	5	5	5	24	2
H1722	male	37	100	70	162	59	22.4813	77.5	90	0.861111	5.2	0.93	1.37	0.95	-0.0512933	2	1	2	2	3	4	4	5	5	21	1
H1729	male	24	120	80	179.6	66.5	20.6162	85.2	85	1.00235	4.6	0.92	1.42	1.26	0.231112	3	2		1	5	0	0	0	0	5	1
H173	male	39	100	65	181.6	78	23.6517	89.8	99	0.907071	6.4	1.06	1.65	1.58	0.457425	3	1	1	1	5	5	5	5	5	25	2
H1730	male	42	100	80	170.5	60.5	20.8117	79.2	86.1	0.919861	4.6	0.52	2.32	0.55	-0.597837	3	1	1	1	3	4	5	5	5	22	2
H1733	male	29	126	72	168	50.5	17.8926	66.5	75.5	0.880795	4.9	0.68	1.44	1.67	0.512824	3	1	1	1	5	0	0	0	0	5	1
H1735	male	37	126	72	170	65.5	22.6644	84.2	91	0.925275	5.7	2.14	1.29	1.06	0.0582689	3	1	1	1	4	5	5	5	5	24	2
H1736	male	41	126	76	166	62.5	22.6811	78	89	0.876404	5.5	2.33	1.22	1.2	0.182322	3	1	1	2	5	5	5	5	5	25	2
H1737	male	28	100	76	162.2	52	19.7652	67.5	84.3	0.800712	4.3	0.46	1.88	2.04	0.71295	2	2		1	4	5	5	5	4	23	2
H1742	male	40	90	66	167.6	58	20.6481	72.8	82.3	0.884569	5.5	0.75	1.15	1.22	0.198851	2	1	1	1	1	3	3	3	1	11	1
H1748	male	32	118	78	175.5	64	20.7791	71.2	88.5	0.80452	4.6	0.64	1.94	1.6	0.470004	3	2		1	3	5	4	5	5	22	2
H1751	male	35	120	88	178	66	20.8307	78	91	0.857143	5.4	0.53	1.39	1.82	0.598837	3	2		1	4	4	4	5	4	21	1
H1752	male	34	128	88	163	68.5	25.7819	88	92	0.956522	4.7	1.65	1.89	1	0	3	1	1	1	3	3	4	5	4	19	1
H1755	male	28	126	72	169	58.5	20.4825	75.5	87.9	0.858931	5.4	0.78	1.57	1.48	0.392042	3	2		1	4	5	5	5	4	23	2
H1758	male	36	110	80	167	54	19.3625	70.5	84	0.839286	5.6	1.04	1.83	2.36	0.858662	2	2		1	3	3	3	3	3	15	1
H1759	male	21	130	90	166	77	27.9431	87.5	97.1	0.901133	5.3	1.14	1.48	1.36	0.307485	3	1	1	1	5	5	5	5	4	24	2
H1760	male	22	90	60	165.1	53.5	19.6273	67.1	84	0.79881	5.3	0.58	1.49	2.12	0.751416	2	1	1	1	0	0	0	5	5	10	1
H1768	male	23	130	80	179.5	80	24.8291	87	97.6	0.891393	5.6	0.7	1.46	0.88	-0.127833	3	1	1	1	3	5	5	5	4	22	2
H1769	male	25	120	80	169.5	63	21.9281	81.4	89.5	0.909497	5.3	0.82	1.86	0.62	-0.478036	2	2		1	3	3	3	5	2	16	1
H1772	male	43	118	78	163.1	72.5	27.254	89.2	97	0.919588	5.1	0.67	1.4	1.14	0.131028	3	2		1	5	5	5	5	5	25	2
H1773	male	42	100	70	173.7	64	21.2119	74.2	92	0.806522	4.9	0.93	1.6	2.49	0.912283	2	1	1	1	5	5	5	5	5	25	2
H1777	male	23	124	70	173.6	68.5	22.7296	80.1	89.3	0.896976	4.7	1.37	1.23	0.77	-0.261365	3	1	1	1	4	5	5	5	5	24	2
H1781	male	25	104	70	162.2	49	18.6249	66	83.5	0.790419	5.4	0.49	1.44	0.51	-0.673345	3	2		1	4	5	5	5	4	23	2
H1782	male	28	100	68	168.9	47	16.4755	61	82	0.743902	4.8	1.24	1.35	2.09	0.737164	3	1	1	1	4	4	4	4	4	20	1
H1784	male	35	100	80	165.5	75	27.382	96.5	95	1.01579	5.2	1.49	1.14	1.05	0.0487902	3	1	1	1	2	4	5	5	2	18	1
H1786	male	31	104	76	172.5	70	23.5245	85.6	93	0.92043	5.9	0.85	1.25	2.12	0.751416	2	1	1	2	3	4	4	5	3	19	1
H1787	male	40	120	90	164.5	57.5	21.2489	77	86.2	0.893271	4.8	0.83	1.48	0.86	-0.150823	2	2		1	3	5	5	5	4	22	2
H1789	male	31	150	96	169.1	66	23.0811	80	90.2	0.886918	5.2	1.79	1.07	1.98	0.683097	3	2		1	5	5	5	5	5	25	2
H1790	male	30	110	70	165.2	56.5	20.7028	77.2	90.1	0.856826	5.5	1.35	1.62	1.43	0.357674	3	2		1	3	4	4	5	5	21	1
H1792	male	29	114	76	168.1	74.5	26.3646	84.3	96.4	0.874481	4.7	0.97	1.94	1.48	0.392042	3	2		1	5	5	5	5	5	25	2
H1793	male	37	104	80	165.5	57.5	20.9929	74.9	87.7	0.854048	4.6	1.11	1.3	0.92	-0.0833816	3	1	1	1	3	5	5	5	5	23	2
H1796	male	27	130	80	167.8	49.5	17.5801	64.6	84.3	0.766311	5.5	1.56	1.39	0.79	-0.235722	3	1	1	1	5	5	5	5	5	25	2
H1802	male	26	110	90	163.5	45.5	17.0206	62.7	78.2	0.80179	5.1	0.45	1.52	1.43	0.357674	3	2		1	4	5	5	5	4	23	2
H1806	male	31	104	80	166	67	24.3141	84.2	91.1	0.924259	5.2	1.99	0.93	1.03	0.0295588	2	1	1	1	4	4	4	5	4	21	1
H1809	male	28	108	80	173	60.5	20.2145	76.2	87	0.875862	5.1	1.01	1.41	2.57	0.943906	3	2		2	5	5	5	5	5	25	2
H181	male	38	130	80	176	74.5	24.0509	79.5	101	0.787129	5	0.24	1.68	0.64	-0.446287	3	2		1	3	4	5	5	5	22	2
H1812	male	29	114	88	175.5	89	28.8959	99	100.4	0.986056	4.9	2.67	1.17	1.9	0.641854	3	1	1	1	4	5	4	5	4	22	2
H1815	male	39	90	60	169.2	55	19.2115	71	82	0.865854	5.3	1.31	1.85	1.66	0.506818	3	1	1	1	4	5	5	5	5	24	2
H1816	male	32	130	70	177	61	19.4708	74	90.6	0.816777	5.6	1.32	1.32	1.2	0.182322	3	1	1	1	4	5	4	5	2	20	1
H182	male	39	144	100	164.6	72.5	26.7595	86.5	96.5	0.896373	4.4	0.83	1.44	1.87	0.625938	3	2		1	3	4	4	5	3	19	1
H1824	male	33	110	80	169	64.5	22.5832	82.5	91.8	0.898693	5.3	1.13	1.57	1.32	0.277632	3	1	1	1	5	5	5	5	5	25	2
H1827	male	32	124	80	175.5	65	21.1037	81.2	90	0.902222	4.9	1.14	1.61	1.24	0.215111	3	1	1	1	5	5	5	5	4	24	2
H1828	male	22	120	80	175.6	57.5	18.6474	69	84	0.821429	4.9	0.61	1.3	1.08	0.076961	3	2		1	5	5	5	5	5	25	2
H1829	male	27	114	76	166	57	20.6852	72.5	84.7	0.855962	5.5	0.89	1.35	1.48	0.392042	3	2		1	4	5	5	5	4	23	2
H1832	male	27	92	70	173.1	62	20.6918	76	87.7	0.866591	4.5	1.35	1.72	1.22	0.198851	3	1	1	1	3	4	5	5	5	22	2
H1838	male	32	92	60	162	48.5	18.4804	64.1	81.2	0.789409	5.4	1.81	1.54	1.08	0.076961	3	1	1	1	5	5	5	5	5	25	2
H1839	male	24	110	80	169	64	22.4082	74.2	91.3	0.812705	5.6	1.14	1.56	2.5	0.916291	3	2		1	3	5	5	5	3	21	1
H1843	male	35	100	80	167.5	72.5	25.8409	85.3	95	0.897895	5.1	3.82	0.95	0.98	-0.0202027	3	2		2	4	5	4	5	5	23	2
H1844	male	29	120	80	166.1	50.5	18.3043	68.5	79	0.867089	5.5	0.8	1.4	1.48	0.392042	2	1	1	1	5	4	4	5	4	22	2
H1847	male	21	90	70	164.7	61.5	22.6719	69.8	96.1	0.726327	3	0.86	1.41	0.72	-0.328504	3	1	1	1	1	4	3	1	1	10	1
H1850	male	28	110	84	161.5	60.5	23.1959	79.1	90	0.878889	4.3	2.04	1.07	0.76	-0.274437	3	1	1	1	4	5	5	5	5	24	2
H1853	male	32	100	60	171.8	52	17.618	71.2	80.2	0.887781	4.7	0.83	1.55	1.45	0.371564	3	1	1	1	4	5	5	5	5	24	2
H1855	male	36	108	82	162.1	76.5	29.1136	94.6	98	0.965306	4.7	1.42	1.09	1.72	0.542324	3	1	1	1	4	5	5	4	5	23	2
H1856	male	34	120	84	171.7	61.5	20.861	74.6	93	0.802151	5.1	0.54	1.26	1.31	0.270027	3	1	1	1	5	5	5	5	4	24	2
H1857	male	21	110	70	170	81.5	28.2007	88	102.5	0.858537	4.7	0.45	1.25	0.76	-0.274437	3	1	1	1	4	4	4	4	2	18	1
H1858	male	33	120	70	172.1	56.5	19.076	68.2	83	0.821687	4.3	1.66	2.16	0.8	-0.223144	3	2		1	5	5	5	5	5	25	2
H1860	male	34	124	80	176.5	69	22.1493	80	90.3	0.885936	4	1.51	1.19	0.55	-0.597837	3	1	1	1	4	4	5	5	4	22	2
H1864	male	35	120	88	168.5	68.5	24.1263	82.5	92	0.896739	5	7.68	0.91	1.83	0.604316	3	1	2	1	3	5	4	5	4	21	1
H1865	male	23	120	80	165.5	72.5	26.4693	92	88.5	1.03955	4.7	1.61	1.3	1.05	0.0487902	3	1	1	1	4	5	5	5	4	23	2
H1868	male	25	140	84	176	84.5	27.2792	92.2	102.8	0.896887	6.8	1.74	1.12	1.14	0.131028	3	1	1	1	3	4	4	5	3	19	1
H1870	male	26	94	70	162.2	66.5	25.2767	81	96.2	0.841996	4.8	0.43	1.31	1.23	0.207014	3	2		1	4	4	4	5	4	21	1
H1873	male	33	100	70	165	60	22.0386	78	93	0.83871	5.3	2.05	1.22	1.3	0.262364	3	2		1	4	4	4	5	5	22	2
H1875	male	36	126	90	170.5	64	22.0156	78.2	89	0.878652	4.8	2.81	1.09	0.89	-0.116534	3	2		1	1	2	1	4	0	8	1
H1878	male	30	104	84	167.2	70	25.0395	86	97.5	0.882051	4.8	0.9	1.38	0.66	-0.415515	3	2		1	5	4	4	5	4	22	2
H1881	male	23	116	80	171.6	52.5	17.8289	66.4	85	0.781176	4.5	0.66	2.01	1.21	0.19062	3	2		2	5	5	5	5	5	25	2
H1882	male	25	144	88	167	55	19.721	67.5	84.5	0.798817	5	1.9	1.72	0.68	-0.385662	3	1	1	1	4	4	3	5	4	20	1
H1883	male	35	110	74	160.2	66	25.7169	81.6	89.3	0.913774	5.2	1.91	1.05	2.5	0.916291	3	1	1	2	5	5	5	5	4	24	2
H1887	male	25	112	80	174.1	62	20.4547	70.6	91.6	0.770742	5.2	0.8	1.4	1.12	0.113329	3	1	1	1	3	4	4	5	4	20	1
H1889	male	29	110	80	171	68	23.255	81.1	94.2	0.860934	4.6	1.07	1.56	1.41	0.34359	3	1	1	1	4	3	0	0	0	7	1
H1891	male	34	100	60	160.8	77.5	29.973	93.1	100.2	0.929142	4.8	2.59	1.15	1.17	0.157004	3	1	1	1	5	5	5	5	5	25	2
H1902	male	28	114	64	168.2	55	19.4406	68.1	87.7	0.776511	5	3.3	1.01	1.9	0.641854	2	1	1	1	4	5	5	5	4	23	2
H1905	male	28	138	80	162.6	62	23.4504	76.2	90.1	0.845727	5.5	3.81	1.19	1.1	0.0953102	3	1	1	1	3	5	5	5	4	22	2
H1907	male	31	110	82	165.4	58.5	21.3838	76.8	87.4	0.878719	4.8	1.58	1.36	1.22	0.198851	3	1	1	1	3	5	5	5	4	22	2
H1908	male	27	124	80	172.7	59	19.7819	73.5	88.8	0.827703	5.6	1.23	1.45	2.3	0.832909	2	2		1	4	5	5	5	3	22	2
H1909	male	35	128	64	172	65.5	22.1403	74	89	0.831461	4.7	0.63	1.57	2.15	0.765468	2	1	1	2	3	4	5	5	4	21	1
H1911	male	41	140	90	163.2	72	27.0329	88	96	0.916667	4.9	2.68	1.04	0.87	-0.139262	2	1	1	1	3	4	3	5	4	19	1
H1912	male	38	110	78	168	64	22.6757	84	91.5	0.918033	4.9	1.04	1.32	0.76	-0.274437	3	2		2	3	4	5	5	5	22	2
H1917	male	24	110	70	168.3	55.5	19.5941	72.3	84	0.860714	4.6	0.71	0.99	1.06	0.0582689	3	2		1	4	3	3	5	4	19	1
H192	male	46	110	70	174.3	73.5	24.1932	91.2	97.2	0.938272	5.7	3.01	1.58	0.62	-0.478036	3	1	1	1	3	5	5	5	5	23	2
H1927	male	21	130	92	174.4	67	22.0283	83.8	94.5	0.886772	5.4	0.5	1.55	0.73	-0.314711	3	1	1	1	5	4	4	5	4	22	2
H1928	male	30	100	70	168.1	75	26.5415	83.7	93.5	0.895187	5.6	1.28	1.27	1.93	0.65752	3	1	1	1	4	5	5	5	5	24	2
H1933	male	27	112	80	172	57	19.2672	70.5	85.5	0.824561	5.1	0.4	1.51	1.22	0.198851	3	1	1	1	3	4	4	5	4	20	1
H1944	male	29	110	60	173	65	21.7181	77.4	90	0.86	5.2	0.75	1.78	1.67	0.512824	3	2		1	3	5	5	5	2	20	1
H1948	male	29	126	80	163.6	71	26.5272	84.6	92	0.919565	5.3	1.48	1.21	1.57	0.451076	3	2		1	5	5	5	5	5	25	2
H195	male	27	98	60	164.5	53	19.5859	65.2	86.9	0.750288	4.4	0.83	1.06	0.7	-0.356675	3	2		1	5	4	5	5	5	24	2
H1950	male	30	106	80	172.5	74	24.8687	84.6	97	0.872165	4	1.2	1.34	1.99	0.688135	3	1	1	1	4	2	2	5	4	17	1
H1952	male	26	100	60	173.2	55.5	18.5011	72	82.7	0.870617	4.6	0.92	1.42	0.96	-0.040822	2	1	1	1	4	4	4	5	4	21	1
H1953	male	30	120	86	170	72.5	25.0865	85.3	93.7	0.910352	4.7	0.59	0.9	0.87	-0.139262	3	2		1	4	5	5	5	5	24	2
H1956	male	44	110	80	174.3	86.5	28.4722	99.1	99	1.00101	4.6	1.86	0.79	0.59	-0.527633	2	1	1	1	2	4	4	5	4	19	1
H1957	male	39	120	80	172.5	69.5	23.3564	86	93.5	0.919786	4.7	1	1.91	2.31	0.837248	3	2		1	4	5	5	5	5	24	2
H196	male	45	124	80	167.1	57	20.4137	73.6	86.5	0.850867	5.2	10.07	1.74	1.16	0.14842	3	1	1	1	3	4	5	4	4	20	1
H1960	male	34	110	70	166.5	64	23.0861	87.2	91.8	0.949891	4.4	0.9	1.22	1.16	0.14842	3	1	1	1	5	5	5	5	5	25	2
H1961	male	32	130	80	166.3	64	23.1417	75	91.8	0.816993	6	3.15	1.26	1.01	0.00995033	3	1	1	1	3	4	4	5	4	20	1
H1964	male	28	120	90	163.5	72	26.9338	87.5	96	0.911458	4.5	0.65	1.63	0.76	-0.274437	3	2		1	3	5	5	5	3	21	1
H1965	male	30	100	64	165.1	58.5	21.4616	78	86	0.906977	4.6	0.96	1.18	1.21	0.19062	2	2		1	5	5	5	5	5	25	2
H1966	male	31	124	80	167	64.5	23.1274	76.8	91.5	0.839344	5	1.39	1.03	1.25	0.223144	3	1	1	1	5	5	5	5	5	25	2
H1967	male	25	120	86	166	55	19.9594	69	81.5	0.846626	4.8	0.74	0.99	1.55	0.438255	3	1	1	1	3	2	4	2	4	15	1
H1976	male	27	100	84	175.5	63	20.4544	78.6	89	0.883146	4.5	1.32	1.25	1.26	0.231112	3	1	1	1	3	3	4	5	5	20	1
H1980	male	20	116	80	165.5	50	18.2547	68.5	84.2	0.813539	5.4	0.39	1.59	1.14	0.131028	3	2		1	5	0	0	0	0	5	1
H1981	male	26	110	70	172.4	56	18.8414	72	84	0.857143	5.2	1.43	1.77	1.04	0.0392207	3	2		1	4	3	4	5	4	20	1
H1982	male	27	104	68	175.5	68.5	22.2401	78	90.1	0.865705	4.6	2.54	1.17	1.48	0.392042	3	2		1	5	5	5	5	4	24	2
H1983	male	25	100	80	171.9	59.5	20.1356	75.2	86.2	0.87239	5.6	1.48	1.27	1.14	0.131028	3	2		1	5	5	5	5	5	25	2
H1984	male	36	120	90	157.5	58	23.3812	76	88.4	0.859729	5.1	0.98	1.64	0.77	-0.261365	3	2		1	3	5	5	5	5	23	2
H1986	male	35	134	90	165	69	25.3444	85	93.2	0.912017	4.6	1.9	1.34	1.37	0.314811	3	1	1	1	4	4	2	5	4	19	1
H1988	male	29	120	80	165	52.5	19.2837	67.4	83	0.812048	5.7	0.64	1.69	2.6	0.955511	3	2		1	2	3	4	4	3	16	1
H1997	male	30	110	80	170.5	91.5	31.4755	100	100.2	0.998004	4.5	0.76	1.33	0.71	-0.34249	3	2		1	3	4	4	5	5	21	1
H1998	male	36	90	70	169	57	19.9573	67.5	84.5	0.798817	4.7	0.35	1.29	0.73	-0.314711	1	1	1	1	3	4	5	5	4	21	1
H1999	male	22	94	70	177	54.5	17.396	66.5	81.5	0.815951	5.5	0.78	1.13	1.33	0.285179	3	1	1	1	5	0	0	0	0	5	1
H2000	male	33	150	110	175.5	85	27.5972	96	99	0.969697	5.3	2.05	0.99	2.17	0.774727	3	1	1	1	3	5	5	4	4	21	1
H2002	male	36	130	80	171	80.5	27.5298	95.5	102.5	0.931707	5.1	1.95	1.16	1.11	0.10436	3	2		1	3	4	4	5	4	20	1
H2003	male	22	124	88	172.3	63	21.2212	77.5	89.7	0.863991	4.8	0.7	1.41	0.74	-0.301105	2	1	1	1	4	5	5	5	4	23	2
H2005	male	22	130	80	184.3	67.5	19.8725	78.4	92	0.852174	4.8	0.84	1.38	1.3	0.262364	3	1	1	1	3	3	3	3	3	15	1
H2008	male	23	110	76	164.6	52	19.193	66	84.5	0.781065	5.5	0.67	1.21	0.85	-0.162519	3	2		1	3	3	3	3	2	14	1
H201	male	37	120	80	169.1	67.5	23.6057	81	91	0.89011	5.1	0.6	1.57	2.26	0.815365	3	2		1	3	5	5	5	4	22	2
H2010	male	47	98	70	167.2	65.5	23.4298	87	89	0.977528	6.2	5.41	1.05	0.52	-0.653926	3	1	1	1	3	4	4	5	4	20	1
H2011	male	24	100	66	171.2	56.5	19.2771	72	81.4	0.884521	5	1.17	1.07	1.38	0.322083	3	1	1	1	5	0	0	0	0	5	1
H2012	male	36	100	64	168	68.5	24.2701	84.3	93	0.906452	4.4	1.74	1.23	1.2	0.182322	3	2		1	4	2	2	5	5	18	1
H2013	male	34	110	70	165.5	56.5	20.6278	74.4	88.5	0.840678	5	0.92	1.22	1.02	0.0198026	3	1	1	1	3	5	5	5	5	23	2
H2014	male	46	110	70	160	49	19.1406	69	81	0.851852	4.6	1.34	1.04	0.53	-0.634878	3	1	1	1	3	4	4	5	4	20	1
H2015	male	28	94	66	178.2	62	19.5243	74.2	88	0.843182	5	1.01	1.46	1.05	0.0487902	3	1	1	1	4	5	5	5	4	23	2
H2016	male	31	98	60	174.1	78	25.7334	89	97.5	0.912821	5.1	1.22	1	0.7	-0.356675	3	1	1	1	4	5	5	5	4	23	2
H2017	male	22	100	60	174	64	21.1389	76.3	88	0.867045	4.3	0.95	1.41	1.03	0.0295588	3	1	1	1	4	5	5	5	4	23	2
H2018	male	28	100	80	172.6	59.5	19.9726	77	87.4	0.881007	4.7	1.8	1.41	0.67	-0.400478	3	1	1	1	4	5	5	5	4	23	2
H2020	male	26	110	84	172.5	60	20.1638	77.8	89.5	0.869274	5.2	0.87	1.48	1.7	0.530628	3	2		1	4	4	4	5	4	21	1
H2044	male	23	110	76	175.5	78	25.3245	85	97.2	0.874486	4.3	1.34	1.25	0.97	-0.0304592	3	1	1	2	4	2	4	5	4	19	1
H2045	male	32	112	80	171.5	55.5	18.8697	72	84	0.857143	4.9	0.76	1.76	1.97	0.678034	2	2		2	4	4	4	4	4	20	1
H2048	male	33	132	88	165.5	77	28.1122	94	95.6	0.983264	4.2	1.62	1.27	2.04	0.71295	3	1	1	1	4	5	5	5	4	23	2
H2051	male	38	110	70	193.1	73	19.5775	88	90.5	0.972376	9.4	1.33	1.45	1.81	0.593327	3	1	1	1	3	4	4	5	4	20	1
H2052	male	21	120	84	182.5	68	20.4166	78.7	90.2	0.872506	5.1	0.74	1.28	2.42	0.883768	3	1	1	1	4	2	2	0	0	8	1
H2056	male	40	120	64	163.6	53.5	19.9888	71	86.1	0.824623	4.9	1.21	1.62	0.98	-0.0202027	2	2		1	5	5	5	5	5	25	2
H208	male	30	100	80	169.5	65.5	22.7983	73.1	92.5	0.79027	5.5	0.49	1.58	1	0	3	1	1	1	5	5	5	5	4	24	2
H2099	male	29	120	86	164.1	64.5	23.952	80.3	92.5	0.868108	5.4	1.11	1.3	1.12	0.113329	3	2		1	5	5	5	5	5	25	2
H2102	male	47	138	80	167.2	86.5	30.9417	98.6	103.8	0.949904	4.6	2.12	1.07	1.24	0.215111	2	1	1	1	3	5	5	5	5	23	2
H2104	male	33	118	86	168.6	52	18.2931	70	83	0.843373	5.4	1.32	1.59	2.28	0.824175	2	2		1	5	5	5	5	5	25	2
H2105	male	34	130	90	168.5	66.5	23.4219	85.1	91.2	0.933114	6.3	2.48	1.58	0.95	-0.0512933	3	1	1	1	3	4	5	5	5	22	2
H211	male	56	100	70	163.8	60	22.3627	77.6	92	0.843478	5.5	1.63	1.35	0.91	-0.0943107	3	1	1	1	4	5	5	5	5	24	2
H2111	male	30	130	90	170	78	26.9896	86	98.4	0.873984	4.8	2.59	1	2.06	0.722706	3	1	1	1	4	2	2	5	4	17	1
H2113	male	23	120	88	168	56.5	20.0184	72.1	86.5	0.833526	5.6	2.03	1.28	1.45	0.371564	3	1	1	1	4	5	5	5	5	24	2
H2114	male	32	110	70	170.6	59	20.2719	75	84	0.892857	5	0.95	1.47	1.01	0.00995033	3	1	1	1	3	4	4	5	5	21	1
H2117	male	30	110	90	162.2	62.5	23.7563	85	89.2	0.952915	5.4	0.79	1.59	1.1	0.0953102	3	2		1	3	2	2	4	4	15	1
H2121	male	33	128	80	174	83.5	27.5796	98	98	1	5.2	1.15	1.23	1.06	0.0582689	3	1	1	1	3	4	4	4	4	19	1
H2124	male	32	130	86	174.2	63	20.7608	75	92	0.815217	4.8	1.25	1.6	1.19	0.173953	3	1	1	1	4	4	5	5	4	22	2
H2129	male	57	104	80	160.4	56.5	21.9604	79.5	88.6	0.897291	5.2	1.41	1.14	0.96	-0.040822	3	1	1	1	3	3	4	5	5	20	1
H2132	male	40	110	80	173.8	78.5	25.9878	91	96.7	0.941055	5.5	1.7	1.19	1.84	0.609766	2	1	2	1	3	5	3	5	4	20	1
H2139	male	25	116	80	172.6	84.5	28.3645	91.5	100	0.915	5.5	2.58	1.14	1.82	0.598837	3	1	1	2	4	5	5	5	5	24	2
H2140	male	26	90	60	168.5	62	21.8369	74.5	88.5	0.841808	5	1.19	1.23	2.13	0.756122	3	2		1	4	5	5	5	4	23	2
H2141	male	30	106	70	157.5	53	21.3656	74.4	82.9	0.897467	4.8	0.5	1.48	0.99	-0.0100503	3	2		1	4	4	4	4	4	20	1
H2144	male	40	124	84	171.6	87	29.545	95	103	0.92233	10.6	1.48	2.22	0.5	-0.693147	3	1	1	1	0	1	1	5	4	11	1
H216	male	41	136	80	164	65.5	24.3531	83	90.3	0.919158	5.4	1.41	1.47	1.8	0.587787	2	2		1	3	4	5	5	5	22	2
H2164	male	39	100	60	179.5	72.5	22.5014	88.5	94.2	0.93949	5.3	2.21	1.04	0.75	-0.287682	3	1	1	1	4	5	5	5	4	23	2
H2165	male	49	140	94	170.5	71.5	24.5956	84	90.5	0.928177	5.5	1.73	1.4	1.07	0.0676586	3	2		1	3	5	5	5	5	23	2
H220	male	31	140	80	164	69	25.6544	85.6	94	0.910638	6	4.21	1.61	1.07	0.0676586	3	2		1	3	3	3	4	3	16	1
H223	male	25	100	68	169	69	24.1588	84	100	0.84	6	1.31	2.1	1.1	0.0953102	3	1	1	1	3	2	3	5	2	15	1
H226	male	33	110	90	163.2	69.5	26.0942	87.7	95.6	0.917364	5.5	11.25	2.1	1.04	0.0392207	3	2		1	4	5	5	5	5	24	2
H2289	male	37	180	120	174	87	28.7356	98.6	96	1.02708	9.6	6.13	0.83	1.3	0.262364	3	2		1	3	4	5	5	5	22	2
H246	male	67	160	92	167	65	23.3067	87	91.5	0.95082	5.6	0.84	1.28	0.58	-0.544727	2	2		2	2	2	3	2	2	11	1
H248	male	22	110	80	169.2	74.5	26.0229	86.5	93.4	0.926124	5	0.64	1.48	0.83	-0.18633	3	1	1	1	5	0	0	5	5	15	1
H250	male	62	130	80	167.5	68	24.237	87.5	91.2	0.95943	5.3	0.72	1.63	1.21	0.19062	1	2		1	3	2	2	3	3	13	1
H263	male	44	100	76	183.5	64.5	19.1552	75.8	87.5	0.866286	5.4	0.68	1.5	1.43	0.357674	2	2		1	3	4	4	5	4	20	1
H265	male	31	100	70	161.6	59.5	22.7842	79.7	91	0.875824	4.6	1.73	1.27	1.28	0.24686	3	1	1	1	3	3	3	5	5	19	1
H270	male	47	140	80	171.2	93	31.7304	95.3	109	0.874312	6.1	1.31	1.62	1.94	0.662688	3	2		1	3	4	4	5	5	21	1
H278	male	38	136	80	165.1	63.5	23.2959	84.3	90	0.936667	4.9	2.04	1.05	0.73	-0.314711	3	1	1	1	4	5	5	5	4	23	2
H280	male	37	130	86	168	67.5	23.9158	80	93.5	0.855615	5	1.37	1.48	1	0	3	2		1	4	4	5	5	5	23	2
H283	male	35	130	98	171.5	65.5	22.2696	85.5	92	0.929348	5.1	2.12	1.14	0.91	-0.0943107	3	1	1	1	5	5	5	5	5	25	2
H287	male	40	108	70	165.5	67.5	24.6438	87	94	0.925532	5.3	2.23	1.27	0.57	-0.562119	3	1	1	1	3	5	4	5	4	21	1
H290	male	29	120	70	159.2	45	17.7552	63.5	81.2	0.78202	4.8	1.08	1.35	0.83	-0.18633	3	1	1	1	3	5	5	5	5	23	2
H292	male	38	120	80	164.4	74.5	27.5647	88.4	99	0.892929	5	1.15	1.84	0.85	-0.162519	3	1	2	1	3	4	4	4	4	19	1
H294	male	33	110	80	163	67	25.2174	85.6	91.8	0.932462	5.7	0.81	1.46	1.56	0.444686	3	2		1	4	4	5	5	5	23	2
H3	male	47	120	70	163.8	63.5	23.6671	86	93	0.924731	5.4	0.68	1.27	1.08	0.076961	3	1	1	1	3	4	4	4	4	19	1
H300	male	36	120	78	169.5	57	19.8397	70.2	88.8	0.790541	5.3	0.32	1.76	2.48	0.908259	3	2		1	5	5	4	5	5	24	2
H306	male	32	126	78	165.2	53	19.4203	79.8	90.8	0.878855	5	1.23	1.21	1	0	3	2		1	4	4	4	4	4	20	1
H320	male	47	130	90	171.3	65	22.1513	83.7	91.8	0.911765	5	1.48	1.44	0.91	-0.0943107	3	2		1	3	3	3	5	3	17	1
H324	male	45	162	110	165.5	60.5	22.0882	87.5	89	0.983146	5.2	1.11	1.83	1.2	0.182322	3	1	1	2	4	5	5	5	4	23	2
H325	male	27	130	70	166.5	89	32.1042	94.2	104.4	0.902299	5.3	1.5	1.06	2.15	0.765468	3	1	1	1	3	2	2	4	3	14	1
H329	male	40	110	80	162.5	54	20.4497	67	82.1	0.816078	6.2	1.21	1.59	0.98	-0.0202027	3	2		1	3	4	4	4	4	19	1
H330	male	25	120	70	164.3	69	25.5608	85	99.8	0.851703	4.5	0.81	1.16	0.95	-0.0512933	3	2		1	5	0	0	0	0	5	1
H332	male	25	110	80	167.5	68	24.237	79.8	95.1	0.839117	4.1	2.38	1.07	1.08	0.076961	3	1	1	1	5	5	5	5	4	24	2
H339	male	35	100	60	163.8	60	22.3627	77.8	90.8	0.856828	5.1	3.69	0.86	2.09	0.737164	3	2		1	5	5	0	5	5	20	1
H342	male	30	120	80	168	48	17.0068	66.3	82	0.808537	5.2	0.97	1.94	1.38	0.322083	3	1	1	1	4	5	5	5	5	24	2
H354	male	44	124	70	166.2	72.5	26.2468	93.2	97	0.960825	4.7	1.19	1.15	0.75	-0.287682	3	2		2	3	4	4	5	4	20	1
H355	male	42	100	70	173	58.5	19.5463	73	91.5	0.797814	4.3	0.64	1.58	1.15	0.139762	3	1	1	1	3	0	4	5	4	16	1
H357	male	26	138	80	168.8	86	30.1824	88	101.8	0.86444	4.9	0.91	1.24	0.86	-0.150823	3	1	1	1	4	4	4	5	4	21	1
H370	male	36	126	80	176.7	81	25.9425	92.6	100.5	0.921393	5.1	1.97	1.1	1.04	0.0392207	3	2		1	5	5	2	5	3	20	1
H371	male	62	140	82	155.6	73	30.1511	89.3	97.3	0.91778	6	1.69	1.69	0.82	-0.198451	3	1	2	2	4	4	4	4	4	20	1
H373	male	32	110	70	170.3	58.5	20.171	71.8	88.8	0.808559	4.9	0.55	1.85	0.78	-0.248461	3	2		1	5	5	5	5	4	24	2
H374	male	33	124	80	166.3	72	26.0344	85.7	96.5	0.888083	4.7	1.19	1.2	1.58	0.457425	3	2		1	4	5	4	5	4	22	2
H375	male	26	110	70	171	56.5	19.3222	76	89	0.853933	4.7	0.64	1.61	1.42	0.350657	3	2		1	5	5	5	5	5	25	2
H376	male	25	110	70	174	85	28.075	87.2	103	0.846602	4.8	2.32	0.89	0.74	-0.301105	3	1	1	1	3	4	5	5	5	22	2
H377	male	25	100	70	164	61	22.68	83.7	94.5	0.885714	4.9	0.91	1.1	1.5	0.405465	3	1	1	1	5	5	5	5	4	24	2
H378	male	25	102	60	163	63	23.7118	78.3	91	0.86044	5.1	0.95	1.23	0.71	-0.34249	3	2		1	5	5	5	5	5	25	2
H380	male	28	130	90	167.5	86	30.6527	100.8	99.8	1.01002	5.7	18.49	3.67	1.41	0.34359	3	1	1	1	5	5	5	5	5	25	2
H382	male	22	100	60	170	56	19.3772	70	87.5	0.8	4.5	0.66	1.14	1.26	0.231112	3	1	1	2	3	2	2	3	2	12	1
H383	male	25	140	90	175.5	64.5	20.9414	76.9	91.8	0.837691	5	0.63	1.14	1.1	0.0953102	3	2		1	5	5	5	5	5	25	2
H385	male	25	96	70	180.3	85	26.1473	99	102.3	0.967742	4.8	1.01	1.16	1.11	0.10436	3	2		1	4	5	5	5	4	23	2
H388	male	53	130	70	172.7	65	21.7936	82.6	88.5	0.933333	5.8	0.44	1.49	0.6	-0.510826	3	2		1	3	5	5	5	5	23	2
H392	male	28	120	70	165.5	65	23.7311	81	93.2	0.869099	5.1	0.67	1.53	0.68	-0.385662	3	2		1	4	5	5	5	4	23	2
H393	male	28	110	70	158	65.5	26.2378	86.7	94	0.92234	4.6	1.05	1.47	0.7	-0.356675	3	1	1	1	5	5	5	5	5	25	2
H396	male	55	104	70	173	79	26.3958	92.8	100.7	0.921549	6	2.08	0.96	0.93	-0.0725707	3	2		1	4	5	5	5	5	24	2
H398	male	25	120	80	163	65	24.4646	80.8	83.5	0.967665	5.1	1.96	1.35	0.57	-0.562119	3	2		1	5	5	5	5	5	25	2
H404	male	31	106	70	173.7	75	24.8577	88	98	0.897959	4.9	1.59	1.03	1.23	0.207014	3	1	1	2	3	2	2	5	5	17	1
H406	male	23	100	80	165.4	59	21.5666	73.5	94	0.781915	4.2	1.47	1.28	2.04	0.71295	3	2		1	5	0	0	0	0	5	1
H408	male	26	126	86	164.3	56	20.745	81.2	91.5	0.887432	5.1	1.74	1.74	1.12	0.113329	3	2		1	4	5	5	5	4	23	2
H413	male	21	114	64	167.6	60.5	21.5381	72	90	0.8	4.4	0.38	1.61	2.02	0.703098	3	1	1	1	4	4	4	5	4	21	1
H414	male	27	112	68	175	78.5	25.6327	85.5	97	0.881443	4.6	1.23	1.21	0.59	-0.527633	3	1	1	1	5	5	5	5	5	25	2
H415	male	26	116	80	167.1	54	19.3393	68.5	87	0.787356	4.7	1.38	1.23	1.05	0.0487902	3	1	1	1	4	4	5	5	5	23	2
H422	male	23	110	70	170	50	17.301	70	82.2	0.851582	4.9	1.42	1.88	0.86	-0.150823	3	2		1	4	4	5	5	4	22	2
H429	male	23	104	60	176.7	63	20.1775	68.5	89	0.769663	4.7	0.78	1.61	1.07	0.0676586	3	2		1	4	5	5	5	5	24	2
H430	male	24	120	70	165.5	80	29.2075	89.5	103.7	0.863067	5.4	1.71	1.44	1.37	0.314811	2	1	1	1	4	5	5	5	4	23	2
H437	male	34	114	70	171.5	60	20.3997	73.5	90.5	0.812155	5.2	0.8	1.36	0.96	-0.040822	3	1	1	1	5	5	5	5	4	24	2
H446	male	26	100	70	173.1	63	21.0255	71.3	88.2	0.80839	4.9	0.69	1.83	0.83	-0.18633	3	2		1	5	5	5	5	4	24	2
H457	male	38	102	70	175.2	74	24.1081	80.5	95	0.847368	4.7	0.65	1.24	1.31	0.270027	3	2		1	4	4	4	5	4	21	1
H458	male	31	120	86	174.6	81	26.5703	93.3	101.2	0.921937	5.6	3.54	1.27	2.17	0.774727	3	1	1	1	3	4	4	5	5	21	1
H472	male	39	130	80	172.5	71.5	24.0286	85.6	95.6	0.895397	6	6.83	0.96	1.08	0.076961	3	1	1	1	4	4	4	5	5	22	2
H484	male	39	126	88	170.5	81	27.8635	94.2	94.2	1	5.8	1.31	1.04	1.39	0.329304	3	1	1	1	5	5	5	5	5	25	2
H490	male	34	98	64	168.3	60	21.1828	74	90.8	0.814978	4.3	0.78	1.59	1.35	0.300105	3	2		1	4	4	4	5	4	21	1
H503	male	26	110	80	169.2	57.5	20.0848	77.6	90	0.862222	4.7	0.87	1.88	1.13	0.122218	3	1	1	1	5	5	5	5	5	25	2
H506	male	25	106	80	169.7	64	22.2237	77	90.5	0.850829	5.1	0.71	1.27	0.8	-0.223144	3	2		1	4	4	4	4	4	20	1
H508	male	29	120	70	165	54.5	20.0184	70	82.5	0.848485	4.8	0.8	1.96	1.92	0.652325	3	2		1	5	5	5	5	4	24	2
H510	male	30	110	74	166	58.5	21.2295	74.5	90.5	0.823204	5	1.14	1.21	0.99	-0.0100503	3	2		1	4	5	4	5	5	23	2
H512	male	28	126	70	165.4	59	21.5666	76	87.8	0.865604	5	1	1.22	0.66	-0.415515	3	2		1	3	4	5	5	5	22	2
H514	male	42	140	90	173.2	70	23.3347	92.5	94.2	0.981953	4.7	1.25	1.53	1.07	0.0676586	2	2		1	3	5	5	5	5	23	2
H515	male	48	120	80	159.4	75	29.5178	83.6	94.5	0.884656	4.6	0.65	1.4	1.35	0.300105	3	2		1	3	3	3	4	4	17	1
H516	male	31	106	70	170.3	69	23.7914	86	95.5	0.900524	5.1	0.96	1.14	1.96	0.672944	3	2		1	4	4	4	5	4	21	1
H518	male	40	146	82	163.9	74	27.547	92	98.4	0.934959	5	1.53	1.24	0.95	-0.0512933	3	2		2	3	2	5	5	5	20	1
H520	male	23	100	70	166.7	62.5	22.491	74	86	0.860465	5.2	0.79	1.71	2.28	0.824175	2	1	1	1	5	4	5	4	4	22	2
H524	male	35	126	80	172.8	72	24.1127	85	97	0.876289	4.9	1.39	1.31	1.02	0.0198026	3	1	1	1	5	5	5	5	5	25	2
H525	male	36	140	100	168.8	92	32.2881	102.5	109.8	0.933515	5.4	1.8	0.95	1.04	0.0392207	3	1	1	2	4	5	5	5	5	24	2
H529	male	44	110	80	173.3	72.5	24.1402	89.8	96	0.935417	4.9	1.5	1.37	0.8	-0.223144	3	2		1	3	4	4	5	5	21	1
H531	male	35	120	82	165.6	60	21.8792	80.3	90	0.892222	5.5	0.65	1.96	1.16	0.14842	3	1	1	1	4	5	5	5	5	24	2
H532	male	35	150	100	162.1	61	23.2147	79.5	90	0.883333	5.2	1.11	1.15	1.25	0.223144	3	1	1	2	3	5	5	5	4	22	2
H533	male	46	100	70	157.5	70	28.2187	86.5	93.6	0.924145	6	2.08	0.91	2.57	0.943906	3	1	1	1	3	4	4	5	4	20	1
H534	male	40	120	90	181.3	87.5	26.6203	90.6	105	0.862857	6.2	2.41	0.98	0.99	-0.0100503	3	2		2	5	5	5	5	5	25	2
H535	male	28	104	64	170.9	69	23.6246	84	94.5	0.888889	4.5	1.39	1.21	1.48	0.392042	3	2		1	5	5	5	5	5	25	2
H536	male	43	140	90	168.7	79	27.7586	93.1	100.5	0.926368	5.7	1.44	1.31	1.01	0.00995033	3	2		1	3	4	4	5	4	20	1
H562	male	33	96	80	176.5	76	24.3963	89.3	90.7	0.984564	17.2	1.96	1.11	2.24	0.806476	3	1	1	1	5	5	5	5	5	25	2
H565	male	40	120	74	176.7	78.5	25.1418	88.2	97	0.909278	5.4	2.95	1.06	2.07	0.727549	3	2		1	5	5	5	5	4	24	2
H573	male	53	160	90	167.7	72.5	25.7793	94.7	94.5	1.00212	6.3	1.22	1.1	2.02	0.703098	3	2		2	4	4	4	4	5	21	1
H578	male	47	120	78	168.9	56.5	19.8057	92.6	101	0.916832	5.6	2.55	1.16	1.08	0.076961	3	2		1	4	5	5	5	5	24	2
H580	male	41	130	80	165.8	87	31.6483	100.5	107.5	0.934884	5.1	4.54	0.85	2.11	0.746688	3	2		1	4	5	5	5	4	23	2
H584	male	52	130	70	165.2	68	24.9166	86.5	94	0.920213	6.4	1.01	1.23	1.07	0.0676586	3	2		2	3	3	4	5	5	20	1
H585	male	45	116	86	165.7	64	23.3096	79.5	91.5	0.868852	5.6	0.9	1.26	1.57	0.451076	3	2		1	4	5	4	5	4	22	2
H586	male	27	118	70	171.4	69	23.487	84.5	97	0.871134	4.4	2.02	1.19	0.81	-0.210721	3	2		1	5	5	5	5	5	25	2
H587	male	48	120	80	174.2	74	24.3857	88	97.2	0.90535	4.3	1.1	1.31	2.26	0.815365	3	2		1	3	4	4	5	4	20	1
H589	male	62	130	86	169.6	60.5	21.0331	85.5	89.2	0.95852	4.7	0.89	1.35	1.54	0.431782	3	1	1	1	1	2	2	2	2	9	1
H590	male	45	120	80	166.6	64	23.0584	73.5	93.5	0.786096	4.7	0.63	1.36	1.2	0.182322	3	1	1	1	3	4	4	5	4	20	1
H592	male	40	100	64	170.5	71.5	24.5956	88.6	92.5	0.957838	4.5	1.09	1.01	0.56	-0.579818	3	1	1	1	3	3	3	5	4	18	1
H593	male	30	110	70	173.9	62	20.5018	73.5	93.5	0.786096	4.4	0.38	1.79	1.44	0.364643	3	2		1	5	5	5	5	5	25	2
H595	male	28	120	70	167.1	58.5	20.9509	81.3	95	0.855789	4.9	1.09	1.48	1.3	0.262364	3	2		1	3	4	4	5	4	20	1
H597	male	31	120	86	164	71	26.398	83.8	97	0.863918	4.8	1.73	1.23	1	0	3	2		1	4	4	4	5	5	22	2
H598	male	25	120	70	163.2	72.5	27.2206	88	99	0.888889	4.6	2.01	1.24	1.3	0.262364	3	1	1	1	4	5	5	5	4	23	2
H600	male	44	104	66	172.5	63	21.172	76.4	90.5	0.844199	4.8	0.73	1.67	2.01	0.698135	3	2		1	3	3	3	3	1	13	1
H603	male	52	150	100	171.8	77.5	26.2576	92.3	97	0.951546	5.7	0.62	1.37	1.3	0.262364	3	2		1	3	4	4	5	4	20	1
H604	male	45	120	80	163.2	68	25.531	88	93	0.946237	5.8	2.09	1.24	0.72	-0.328504	3	2		1	3	2	5	5	4	19	1
H605	male	50	104	64	155.5	54	22.3323	75.4	86.5	0.871676	5.5	0.49	1.34	0.54	-0.616186	3	1	2	1	3	3	3	3	3	15	1
H606	male	35	114	80	171.7	71.5	24.253	80	95.5	0.837696	5.3	2.81	1.22	0.84	-0.174353	3	2		1	5	5	5	5	4	24	2
H610	male	42	134	80	172.6	66	22.1545	77.2	92.5	0.834595	5.4	1.42	1.18	0.7	-0.356675	3	1	1	2	4	5	4	5	4	22	2
H612	male	25	110	70	172.8	61.5	20.5962	76.5	92	0.831522	4.9	0.69	1.25	0.9	-0.105361	3	2		1	5	5	5	5	5	25	2
H613	male	46	90	58	174.4	56.5	18.5761	70	85.5	0.818713	5.5	0.47	1.64	0.66	-0.415515	3	2		1	0	0	5	5	5	15	1
H617	male	35	110	70	183.5	86	25.5403	91.7	98.2	0.933809	5.2	1.62	1.29	1.12	0.113329	3	2		1	5	5	5	5	4	24	2
H618	male	38	136	100	165.5	86	31.398	96	102	0.941176	6	3.11	1.53	0.65	-0.430783	3	2		1	5	5	5	5	5	25	2
H619	male	30	130	90	166.5	75.5	27.2344	80.5	97.5	0.825641	5.3	0.92	1.35	0.92	-0.0833816	2	1	1	1	3	4	2	5	5	19	1
H623	male	24	140	92	172.1	79	26.6726	88.2	100	0.882	5	0.69	1.3	1.15	0.139762	3	2		1	5	0	0	0	0	5	1
H624	male	31	120	80	173.8	68.5	22.6773	80.5	97	0.829897	5.2	1.02	1.45	1.01	0.00995033	3	2		1	3	5	5	5	3	21	1
H625	male	41	130	78	164.5	61.5	22.7271	82	90	0.911111	5.1	0.56	1.51	1.04	0.0392207	2	1	1	1	4	5	5	5	4	23	2
H626	male	29	100	70	174	63	20.8086	73	92	0.793478	4.8	1.02	1.44	1.64	0.494696	3	2		1	5	5	5	5	5	25	2
H628	male	46	104	68	176.3	74	23.8082	86.7	97	0.893814	4.6	0.93	1.4	1.15	0.139762	3	2		2	5	5	5	5	0	20	1
H633	male	24	120	80	170.5	69	23.7356	78.5	95.5	0.82199	4.2	0.94	1.28	0.92	-0.0833816	3	2		1	4	5	5	5	5	24	2
H637	male	43	124	70	168.3	69	24.3602	84	93	0.903226	4.8	2.63	0.95	1.22	0.198851	3	2		1	4	5	5	5	5	24	2
H639	male	22	100	68	165.7	75	27.3159	86	103	0.834951	4.8	0.55	1.43	1.61	0.476234	3	2		1	5	5	5	5	5	25	2
H643	male	39	126	70	165.7	73.5	26.7696	92	97	0.948454	4.9	0.76	1.49	0.98	-0.0202027	3	2		1	4	5	5	5	5	24	2
H645	male	41	108	80	166.7	82.5	29.6881	104.2	102.5	1.01659	6.4	1.14	1.33	2.52	0.924259	3	2		1	2	2	2	3	3	12	1
H651	male	26	118	88	175.5	57.5	18.6687	72	88.8	0.810811	4.9	1.13	1.53	1.32	0.277632	3	2		1	4	5	5	5	4	23	2
H652	male	25	120	70	168.3	66.5	23.4776	80.4	94.5	0.850794	4.7	1.55	1.59	1.22	0.198851	3	2		1	3	4	4	5	4	20	1
H654	male	29	88	60	165	52	19.1001	68.5	83.5	0.820359	4.8	0.77	1.49	1.98	0.683097	3	1	1	1	3	4	4	5	4	20	1
H659	male	38	90	54	164	55	20.4491	67.3	85.7	0.785298	5	0.41	1.41	0.59	-0.527633	2	1	1	1	3	4	4	5	4	20	1
H663	male	61	160	82	166.8	67	24.0815	86	93	0.924731	5.6	3.15	1.03	0.93	-0.0725707	2	2		1	3	5	5	5	5	23	2
H665	male	44	120	80	169	69	24.1588	82.6	90	0.917778	5	1.74	0.95	0.98	-0.0202027	3	1	1	1	3	5	5	5	5	23	2
H667	male	36	110	70	159.2	78.5	30.973	98.5	98.4	1.00102	5	1.94	1.3	0.67	-0.400478	2	1	2	1	5	5	5	5	4	24	2
H668	male	26	108	88	161.6	64.5	24.6989	81	87.2	0.928899	5.1	0.36	1.57	1.8	0.587787	3	2		1	3	5	5	5	5	23	2
H670	male	46	150	90	161.9	59.5	22.6999	72	89.3	0.806271	5	0.45	1.27	0.91	-0.0943107	3	2		1	3	4	4	5	5	21	1
H673	male	37	138	80	168.9	56	19.6304	68.8	82	0.839024	5.8	1.52	1.31	0.79	-0.235722	2	1	1	1	5	4	4	5	4	22	2
H677	male	37	126	90	174	73	24.1115	81.7	93	0.878495	5.2	2.3	1.15	0.84	-0.174353	3	1	1	1	5	5	5	5	5	25	2
H678	male	39	120	80	164	82.5	30.6737	94	101.7	0.924287	4.9	1	1.22	1.3	0.262364	3	2		1	3	3	3	4	5	18	1
H681	male	31	94	68	164	69	25.6544	91.5	94.5	0.968254	4.7	1	1.14	0.88	-0.127833	3	1	2	1	3	4	4	4	4	19	1
H683	male	26	108	70	156.5	47.5	19.3939	69	81.5	0.846626	4.9	0.9	2.04	1.15	0.139762	3	2		1	4	4	4	5	5	22	2
H685	male	47	100	70	167.5	67	23.8806	84.4	94.7	0.891235	5.2	1.36	1.02	1.24	0.215111	3	1	1	1	3	3	3	4	4	17	1
H690	male	40	100	62	169.5	65.5	22.7983	80.2	90	0.891111	4.6	1.28	1.3	2.37	0.86289	3	2		1	4	4	4	4	4	20	1
H694	male	27	120	80	174.6	96	31.4907	97.3	108	0.900926	5.2	4.66	1.19	1.47	0.385262	3	1	1	1	4	4	5	5	4	22	2
H697	male	36	130	80	164	64	23.7954	80	94	0.851064	4.8	1.03	1.4	2.3	0.832909	3	2		1	5	5	5	5	5	25	2
H699	male	32	124	87	171.5	82	27.8795	93.5	100	0.935	5.2	2.04	1.09	0.94	-0.0618754	3	2		2	5	5	5	5	4	24	2
H703	male	42	126	88	165	65	23.8751	79.5	90.7	0.876516	5.1	1.23	1.1	1.32	0.277632	2	2		1	4	4	5	5	4	22	2
H705	male	38	120	82	177.6	79.5	25.2047	88	100.5	0.875622	4.5	0.85	1.47	1.17	0.157004	3	2		1	5	5	5	5	5	25	2
H707	male	44	96	62	172.9	77	25.7573	86.6	92.5	0.936216	4.6	2.5	1.05	0.81	-0.210721	3	1	1	1	3	4	4	5	5	21	1
H714	male	46	130	76	164.5	62.5	23.0966	77.5	90.3	0.85825	4.5	2.12	1.3	1.31	0.270027	3	2		1	3	4	4	4	3	18	1
H715	male	32	120	82	165.2	68	24.9166	84.5	96	0.880208	4.7	0.98	1.12	0.84	-0.174353	3	1	1	1	3	5	5	5	5	23	2
H719	male	40	120	100	170.3	54.5	18.7917	70	85	0.823529	5.3	1.11	1.75	1.86	0.620576	2	1	1	1	5	5	5	5	5	25	2
H720	male	57	130	70	178.3	89.5	28.1527	104.5	103	1.01456	4.8	1.33	1.65	1.35	0.300105	3	1	1	1	3	2	3	4	4	16	1
H722	male	29	100	64	171.5	46.5	15.8097	64.5	83	0.777108	5	0.46	1.75	2.04	0.71295	3	2		1	3	5	5	5	4	22	2
H723	male	35	120	84	178	73	23.04	85.3	94.5	0.902646	4.9	2.13	0.95	2.33	0.845868	3	2		1	4	4	1	5	5	19	1
H725	male	40	120	70	176.5	78	25.0383	95	94.5	1.00529	4.9	1.59	1.36	1.65	0.500775	3	1	1	1	3	4	5	5	4	21	1
H730	male	40	110	72	176.5	73	23.4333	81.3	94.5	0.860317	5.6	1.9	0.78	1.73	0.548121	3	1	1	1	3	4	4	5	4	20	1
H736	male	57	150	88	160.5	68.5	26.5914	90	96.5	0.932642	5.3	0.95	1.27	1.1	0.0953102	3	2		1	3	5	5	5	5	23	2
H738	male	52	120	86	172	75	25.3515	87.5	93	0.94086	4.8	1.1	1.21	1.13	0.122218	3	1	1	1	5	5	5	5	5	25	2
H739	male	55	130	78	172.7	75	25.1464	92	96.5	0.953368	5	2.43	1.1	1.27	0.239017	3	2		1	3	3	3	5	4	18	1
H744	male	44	110	86	166	73	26.4915	94.5	99.5	0.949749	5.4	4.03	1.15	0.88	-0.127833	3	1	1	1	5	5	5	5	5	25	2
H745	male	38	100	74	164.5	69	25.4987	79	92.3	0.855905	5	0.82	1.53	0.79	-0.235722	3	2		1	4	5	5	5	1	20	1
H746	male	40	130	80	170.5	63.5	21.8436	77	93.5	0.823529	4.9	0.71	1.64	1.01	0.00995033	3	2		1	5	5	5	5	5	25	2
H752	male	56	162	80	174	63.5	20.9737	78	92	0.847826	6.7	2.73	1.37	1.24	0.215111	3	1	1	1	4	4	4	4	4	20	1
H756	male	28	100	70	166	50.5	18.3263	66	83.5	0.790419	5.1	0.65	1.63	1.49	0.398776	3	2		1	4	4	4	4	4	20	1
H758	male	30	130	90	169.3	58.5	20.41	72.7	89	0.816854	4.5	1.01	1.29	0.8	-0.223144	3	2		1	4	5	5	5	5	24	2
H759	male	47	130	84	173	66.5	22.2193	87	96.8	0.89876	5.4	2.16	1.24	1.29	0.254642	3	1	2	1	5	5	5	5	5	25	2
H760	male	41	120	70	168.7	65.5	23.015	77.5	92	0.842391	5.5	1.51	1.25	1.26	0.231112	3	2		1	4	4	4	5	4	21	1
H761	male	39	130	84	174.3	78.5	25.839	88.8	101.5	0.874877	4.9	1.83	1.14	1.47	0.385262	3	2		1	5	5	5	5	5	25	2
H766	male	30	120	76	170.2	74.5	25.718	84.8	97	0.874227	4.9	2.43	1.22	2.03	0.708036	3	1	1	1	5	5	5	5	5	25	2
H767	male	55	130	64	174.2	64	21.0903	81.5	92	0.88587	7.1	2.03	1.23	0.53	-0.634878	3	1	1	2	4	3	3	4	4	18	1
H768	male	50	120	80	168	67.5	23.9158	80.5	95	0.847368	5.6	0.64	1.25	2.41	0.879627	3	2		1	3	4	5	5	4	21	1
H773	male	28	136	70	163.9	57.5	21.4047	69.5	87	0.798851	4.5	0.51	1.51	1.72	0.542324	3	2		1	3	4	4	5	4	20	1
H776	male	44	130	80	164.3	62.5	23.1529	81.5	92	0.88587	6.1	0.84	1.34	2.11	0.746688	3	2		1	3	5	4	5	4	21	1
H778	male	51	118	70	169.6	74	25.7265	86.7	93	0.932258	5.2	1.31	1.28	0.87	-0.139262	3	2		2	3	4	4	5	4	20	1
H779	male	29	90	64	172.2	65	21.9203	75.5	93.5	0.807487	5.2	0.8	1.51	1.04	0.0392207	3	2		1	5	5	5	5	5	25	2
H781	male	32	120	70	172.7	72.5	24.3082	80.3	97	0.827835	4.9	0.78	1.05	1.12	0.113329	3	2		2	4	5	5	5	5	24	2
H782	male	44	100	84	176.8	70.5	22.5541	84.2	93	0.905376	5	1.52	1.51	0.91	-0.0943107	3	2		1	3	4	4	0	4	15	1
H787	male	46	140	90	166.5	63.5	22.9058	84	94.5	0.888889	5.3	0.98	1.66	0.54	-0.616186	3	1	1	1	4	5	5	5	5	24	2
H788	male	38	94	78	170.1	48.5	16.7623	66	80.7	0.817844	5.7	1.22	1.28	1.91	0.647103	2	1	1	2	4	4	4	3	4	19	1
H799	male	26	110	70	173	75	25.0593	90.3	99.2	0.910282	5.4	1.51	1.49	0.65	-0.430783	3	2		1	3	5	4	4	3	19	1
H800	male	27	108	86	162.3	55	20.8798	70	87.8	0.797267	5	0.86	1.49	1.09	0.0861777	3	1	1	1	5	5	5	5	5	25	2
H802	male	60	132	82	168.5	68	23.9502	90.5	91.2	0.992325	4.9	1.92	1.29	1.29	0.254642	3	1	1	1	3	4	2	5	4	18	1
H803	male	30	110	64	176.3	76	24.4517	82.5	98.2	0.840122	5.1	0.81	1.22	1.19	0.173953	3	2		1	4	5	5	5	0	19	1
H804	male	31	120	78	167	65	23.3067	73	93	0.784946	4.7	1.14	1.25	1.92	0.652325	3	2		1	4	4	5	5	4	22	2
H808	male	35	130	90	175	77	25.1429	89	93	0.956989	5.3	3.05	1.08	0.96	-0.040822	2	1	1	1	3	4	5	5	4	21	1
H809	male	45	150	92	164.1	83	30.822	101.7	102.5	0.992195	7.6	1.19	1.22	1.35	0.300105	2	1	1	1	3	3	3	5	4	18	1
H813	male	30	112	80	165.3	68.5	25.0695	82.5	94.5	0.873016	5.7	0.94	1.23	1.29	0.254642	3	2		1	4	4	4	4	5	21	1
H815	male	36	118	80	168.1	64	22.6488	79.6	90.5	0.879558	5.5	1.2	1.32	0.54	-0.616186	3	2		1	3	5	5	5	5	23	2
H817	male	39	104	70	175.5	66	21.4284	78.5	82	0.957317	5.6	1.01	1.5	0.68	-0.385662	3	1	1	1	3	4	3	3	3	16	1
H82	male	28	130	88	171	76	25.9909	93	98	0.94898	5.4	1.05	1.28	0.77	-0.261365	2	1	1	1	3	4	4	4	4	19	1
H820	male	45	120	70	173	77	25.7276	92.7	92	1.00761	5.9	0.99	1.1	0.88	-0.127833	3	2		1	3	3	4	5	4	19	1
H821	male	32	120	80	176.3	86	27.669	96.7	101	0.957426	4.9	2.52	1.68	1.41	0.34359	3	2		1	4	5	5	5	5	24	2
H822	male	26	120	80	171.8	75	25.4106	86.3	98.3	0.877925	5.1	0.93	1.23	1.73	0.548121	3	2		1	4	5	5	5	4	23	2
H823	male	38	140	90	167.5	79	28.1577	91	102	0.892157	5.4	1.74	1.17	2.03	0.708036	2	2		1	3	3	4	5	4	19	1
H825	male	25	130	80	165.9	68	24.7068	78	89.2	0.874439	4.3	3.33	0.93	0.94	-0.0618754	3	2		1	3	5	2	5	4	19	1
H828	male	37	120	85	170.5	66.5	22.8756	63.2	87	0.726437	5.1	1.45	1.47	0.86	-0.150823	3	1	1	1	4	5	4	5	5	23	2
H829	male	45	120	90	171.5	66	22.4396	82.5	89	0.926966	5.1	3.24	1.29	1.8	0.587787	3	1	1	1	3	3	4	3	4	17	1
H831	male	29	90	70	172.1	74	24.9845	88	96	0.916667	5.3	2.36	1.22	1.43	0.357674	3	2		1	4	5	5	5	5	24	2
H834	male	46	140	100	174.3	80	26.3327	97.6	97.3	1.00308	7.7	6.11	1.21	0.72	-0.328504	3	1	2	1	5	5	5	5	5	25	2
H839	male	38	100	78	177.3	77	24.4948	89.7	101	0.888119	4.6	2.06	1.13	1.44	0.364643	3	2		2	3	4	4	5	4	20	1
H845	male	21	125	78	164	52.5	19.5196	71.6	85.5	0.837427	5.1	1.59	1.14	1.22	0.198851	3	1	1	1	3	2	3	5	4	17	1
H846	male	30	118	80	168.8	70	24.5671	82	92.2	0.889371	5.2	1.58	1.35	1.96	0.672944	3	1	1	1	3	4	5	5	5	22	2
H847	male	52	160	110	161.5	71	27.2216	91.3	97.5	0.93641	4.9	1.43	1.21	0.58	-0.544727	3	2		1	3	5	5	5	5	23	2
H848	male	37	100	70	166.2	51.5	18.6443	80	91.3	0.876232	4.6	1.59	1.36	1.17	0.157004	2	1	1	2	3	4	5	5	5	22	2
H850	male	24	120	76	165	56	20.5693	64.5	85.7	0.752625	4.3	0.4	1.4	2.16	0.770108	3	2		1	5	5	5	5	5	25	2
H853	male	25	120	70	175	71	23.1837	79.7	94	0.847872	5.1	0.59	1.38	1.65	0.500775	3	2		1	3	4	4	5	4	20	1
H854	male	22	98	70	164.6	49.5	18.2703	65.3	83	0.786747	4.9	0.83	1.39	1.85	0.615186	3	2		1	4	5	5	5	4	23	2
H861	male	38	120	80	170	67	23.1834	83	91.9	0.903156	4.9	0.73	1.5	0.79	-0.235722	3	2		2	5	5	5	5	5	25	2
H869	male	25	108	70	172	68.5	23.1544	81.5	92.7	0.87918	4.9	0.89	1.44	1.2	0.182322	3	2		1	3	5	5	5	5	23	2
H872	male	36	110	70	169.5	66	22.9723	81.6	90.5	0.901657	5.7	0.98	1.32	1.56	0.444686	3	1	1	1	4	5	5	5	5	24	2
H880	male	40	118	68	175.2	56	18.244	72.8	85.3	0.853458	5	1.01	1.86	0.96	-0.040822	3	1	1	1	3	4	4	5	4	20	1
H886	male	41	118	80	163.5	57	21.3226	81	86	0.94186	4	1.28	1.85	0.5	-0.693147	3	1	1	1	4	5	1	5	5	20	1
H889	male	34	104	60	176.5	73	23.4333	82	95	0.863158	4.7	0.89	1.26	1.65	0.500775	3	1	1	2	4	5	5	5	5	24	2
H894	male	32	110	70	167.4	58.5	20.8759	79	88.5	0.892655	4.7	2.94	1.02	0.77	-0.261365	3	1	1	1	5	5	5	5	5	25	2
H897	male	40	130	80	180.6	82.5	25.2941	92.8	97	0.956701	4.3	3.44	1.33	2.34	0.850151	3	2		1	4	4	4	4	4	20	1
H899	male	44	130	80	176.7	83	26.5831	94.5	100.5	0.940299	5.3	1.71	1.29	1.94	0.662688	3	1	1	1	5	5	5	5	5	25	2
H902	male	32	120	80	160.6	56.5	21.9057	78	84.5	0.923077	4.4	1.97	1.44	0.7	-0.356675	3	1	1	1	5	5	5	5	5	25	2
H903	male	33	120	86	162.1	54	20.5508	71	85.5	0.830409	5.1	0.56	2.01	0.57	-0.562119	3	2		1	5	5	5	5	5	25	2
H905	male	44	130	80	166	59	21.4109	79.5	92	0.86413	5.7	3.18	1.31	1.67	0.512824	3	1	2	1	4	5	5	5	4	23	2
H910	male	39	120	80	170.5	77	26.4876	90.3	96.3	0.937695	5.5	3.69	0.89	1.14	0.131028	3	2		1	4	4	4	4	5	21	1
H913	male	40	110	78	176.5	78	25.0383	85.7	96	0.892708	4.5	0.5	1.6	2.54	0.932164	3	2		1	4	5	5	5	5	24	2
H915	male	35	100	70	160	59	23.0469	80.5	89.5	0.899441	5.2	0.62	1.73	1.14	0.131028	3	1	2	1	5	5	5	5	4	24	2
H916	male	31	120	80	167.8	54.5	19.3559	68.2	86.5	0.788439	4.9	1.13	1.32	1.5	0.405465	3	1	1	1	4	5	5	5	5	24	2
H920	male	43	94	70	167.5	65.5	23.346	87.3	92.4	0.944805	5.3	1.52	1.48	0.83	-0.18633	3	1	1	1	4	5	5	5	5	24	2
H922	male	33	110	78	164.3	74.5	27.5982	87.3	97.5	0.895385	5.1	1.59	1.35	2.15	0.765468	3	1	1	1	3	5	4	5	4	21	1
H923	male	33	120	86	169.4	95	33.1052	105	106	0.990566	6	3.81	1	1.46	0.378436	3	1	1	1	4	5	5	5	5	24	2
H925	male	39	140	110	165.7	66.5	24.2201	84.5	91	0.928571	5.5	1.84	1.23	0.59	-0.527633	3	2		1	4	5	5	5	5	24	2
H929	male	44	110	80	173.5	73	24.2507	89	93.5	0.951872	5.5	2.52	0.9	0.87	-0.139262	3	1	1	1	4	5	5	5	5	24	2
H930	male	40	120	70	169.7	86	29.8631	95.5	104.5	0.913876	5.6	1.11	1.32	1.37	0.314811	3	1	1	1	3	5	5	5	5	23	2
H934	male	45	140	90	164.8	65	23.9331	88.5	94	0.941489	5.1	3.3	1.06	1.68	0.518794	3	1	1	1	3	5	4	5	4	21	1
H935	male	63	150	100	166.3	69	24.9497	87.8	90	0.975556	4.6	1.56	1.35	1.23	0.207014	3	1	1	1	3	4	4	5	5	21	1
H936	male	43	120	88	161.4	74.5	28.5989	95	97	0.979381	4.7	4.37	1.09	2.53	0.928219	3	1	1	2	3	5	5	3	5	21	1
H938	male	60	160	110	164	71.5	26.5839	83.6	94.7	0.882788	5	1.79	1.32	1.38	0.322083	3	2		1	3	2	3	4	3	15	1
H942	male	54	130	88	171.5	72.5	24.6496	90	94.5	0.952381	5.7	1.26	1.4	1.05	0.0487902	3	1	1	1	4	5	5	5	5	24	2
H955	male	44	130	80	169	89	31.1614	94.7	105.5	0.89763	6	13.91	1.5	1.01	0.00995033	3	1	1	1	5	5	5	5	5	25	2
H957	male	62	160	110	172.1	80	27.0102	91	98	0.928571	6.7	2.31	1.54	0.83	-0.18633	3	2		1	3	3	1	3	1	11	1
H960	male	43	130	70	167.7	64.5	22.9347	83.8	92.5	0.905946	4.7	2.57	1.31	1.91	0.647103	3	1	1	1	3	3	3	3	3	15	1
H965	male	56	138	80	174	78.5	25.9281	87.5	100	0.875	4.6	1.56	1.06	1.1	0.0953102	3	2		1	2	3	3	4	2	14	1
H967	male	43	100	74	165	95	34.8944	104.3	108.2	0.963956	5.2	3.83	0.97	2.3	0.832909	3	1	1	1	3	3	3	4	4	17	1
H969	male	30	120	80	170	62.5	21.6263	74.5	74.3	1.00269	5	0.99	1.89	1.27	0.239017	3	2		1	5	0	0	0	0	5	1
H970	male	32	120	100	170	74.5	25.7785	78.5	96	0.817708	5.7	1.05	1.41	0.54	-0.616186	3	1	1	1	5	5	5	5	5	25	2
H971	male	41	120	90	167	80	28.6851	87.5	93.6	0.934829	4.7	1.89	1.84	1.63	0.48858	3	1	1	1	5	4	5	5	5	24	2
H973	male	36	130	90	167	76.5	27.4302	92	93	0.989247	5.7	1.6	1.23	2.19	0.783902	2	2		2	5	5	5	5	5	25	2
H974	male	33	114	80	174.8	83	27.1641	94.8	102	0.929412	4.8	1.03	1.61	1.12	0.113329	3	2		1	3	5	5	5	5	23	2
H975	male	47	102	68	166.7	68	24.4702	84.3	93.5	0.901604	5	1.14	1.16	0.93	-0.0725707	3	2		1	4	4	4	5	4	21	1
H977	male	40	110	70	165.1	59.5	21.8284	79	88	0.897727	5.8	2.98	1.32	0.62	-0.478036	3	1	1	1	5	5	5	5	5	25	2
H981	male	25	140	100	174.2	78.5	25.8686	87.3	100.2	0.871257	6	1.99	1.75	1.89	0.636577	3	2		1	5	5	5	5	4	24	2
H982	male	48	124	86	172.7	65.5	21.9612	83	90	0.922222	4.8	0.7	1.61	0.93	-0.0725707	3	1	1	1	3	4	4	5	4	20	1
H988	male	39	110	80	174	73.5	24.2767	86	93.6	0.918803	5.5	1.72	1.68	1.55	0.438255	3	2		1	3	4	3	3	4	17	1
H991	male	35	140	110	165.5	67	24.4613	84.7	90.5	0.935912	6.6	3.02	1.81	0.97	-0.0304592	3	1	1	1	0	5	4	5	4	18	1
H994	male	36	110	88	164.4	76.5	28.3047	85	102	0.833333	4.4	1.43	1.49	0.85	-0.162519	3	1	1	1	3	4	5	5	5	22	2
H995	male	47	120	76	175.5	71.5	23.2141	85.4	94.5	0.903704	5.7	1.17	1.23	1.04	0.0392207	3	2		1	4	4	5	5	5	23	2
H997	male	45	118	78	165.3	67.5	24.7035	88.6	93	0.952688	5.2	2.77	1.23	1.22	0.198851	3	2		1	3	5	5	5	5	23	2
H999	male	47	100	60	170.7	73.5	25.2244	87	97	0.896907	5.5	4	1.04	1.52	0.41871	3	2		1	4	5	5	5	4	23	2
R1002	male	24	110	70	169.5	70	24.3646	80	95.5	0.837696	4.7	1.52	1.27	0.98	-0.0202027	3	2		1	5	0	0	0	0	5	1
R1004	male	25	110	70	162.2	58	22.0458	73.6	86.5	0.850867	5.3	0.98	2.1	1.7	0.530628	3	2		1	5	5	5	5	5	25	2
R1010	male	27	100	60	162	74	28.1969	91	94.2	0.96603	7.9	25.69	3.27	1.16	0.14842	3	1	1	1	3	5	5	5	5	23	2
R1021	male	24	120	80	175.2	70	22.805	79	89.3	0.884658	6	1.38	1.27	1.8	0.587787	2	1	1	1	3	4	4	5	4	20	1
R1025	male	31	110	70	171	67.5	23.084	84	92.7	0.906149	4.9	1.8	1.17	0.96	-0.040822	2	2		1	3	3	5	5	4	20	1
R1026	male	33	110	70	168.5	70	24.6546	86.3	92.5	0.932973	4.6	3.34	0.97	2.42	0.883768	2	1	1	1	3	5	5	5	5	23	2
R1027	male	39	120	78	166	53.5	19.415	68.5	83	0.825301	5.7	1.53	1.67	0.72	-0.328504	3	1	1	1	5	5	5	5	5	25	2
R1029	male	28	100	70	170.8	67.5	23.1381	84.5	95.5	0.884817	5.3	1.18	1.02	1.66	0.506818	3	2		2	3	4	4	5	5	21	1
R103	male	32	100	70	170.2	65.5	22.6111	77.4	92.2	0.839479	4.2	1.08	1.17	1.07	0.0676586	3	1	1	1	3	5	5	5	4	22	2
R1030	male	35	110	70	166.6	61	21.9776	74.2	86	0.862791	5.2	1.12	1.91	1.14	0.131028	3	1	1	2	3	4	4	5	4	20	1
R1034	male	44	130	80	160.7	68	26.3316	87	95.5	0.910995	5.6	1.21	1.29	0.56	-0.579818	3	1	1	1	3	5	5	5	5	23	2
R1035	male	33	140	92	169	82.5	28.8855	95	98	0.969388	7.9	1.95	1.07	1.27	0.239017	3	1	1	1	4	5	5	5	4	23	2
R1041	male	45	116	80	171	71	24.281	85	90.6	0.93819	5.9	1.62	1.49	1.38	0.322083	3	1	2	1	4	4	4	4	4	20	1
R1042	male	42	110	82	164.1	57	21.1669	75.5	85.4	0.884075	4.5	1.07	1.19	0.9	-0.105361	2	1	2	1	3	4	4	5	4	20	1
R1044	male	26	100	60	165	52	19.1001	65.2	78	0.835897	5	0.58	1.45	0.62	-0.478036	2	1	1	1	3	4	5	5	5	22	2
R1046	male	23	110	70	177	66	21.0667	79.2	90.3	0.877076	4.2	0.44	1.2	1.24	0.215111	3	2		1	5	5	5	5	5	25	2
R1047	male	27	130	90	178	79	24.9337	93.7	99.2	0.944556	5.6	2.04	1.15	0.9	-0.105361	3	1	1	1	5	5	5	5	4	24	2
R1054	male	38	142	90	166	84.5	30.6648	95.3	94	1.01383	12.7	2.42	1.28	0.88	-0.127833	2	1	1	1	3	5	5	5	5	23	2
R1056	male	32	110	80	172.6	84	28.1967	94.6	99	0.955556	5.7	1.64	1.54	1.33	0.285179	3	2		1	4	4	4	4	4	20	1
R1057	male	34	110	80	164	75	27.8852	87.5	93	0.94086	5.6	0.68	1.12	1.76	0.565314	2	1	1	1	3	4	3	4	4	18	1
R1059	male	36	120	80	174.6	78	25.5862	87.8	96.8	0.907025	5.1	0.87	1.59	0.88	-0.127833	3	1	1	1	3	1	5	5	4	18	1
R1061	male	25	110	70	165	60	22.0386	75.2	84	0.895238	5.3	0.82	1.86	1.72	0.542324	3	2		1	3	5	5	5	5	23	2
R1064	male	28	120	70	164.5	56	20.6946	68	82	0.829268	5.2	0.67	1.66	1.08	0.076961	2	1	1	1	3	4	4	5	5	21	1
R1065	male	39	110	64	167.6	67.5	24.0301	87.4	89.2	0.979821	5.8	5.21	0.96	0.96	-0.040822	3	1	1	1	4	4	5	5	5	23	2
R1067	male	32	128	86	172.8	54.5	18.2519	70.5	84	0.839286	6.3	0.95	1.37	1.08	0.076961	3	1	1	1	5	5	5	5	5	25	2
R1069	male	35	108	80	167.2	69	24.6818	79.4	96	0.827083	6.1	0.83	1.29	0.93	-0.0725707	2	1	1	1	5	5	5	5	5	25	2
R1070	male	34	140	100	172.4	85	28.5986	96.3	103.5	0.930435	5.7	1.7	0.95	0.61	-0.494296	2	1	1	2	5	5	5	5	5	25	2
R1071	male	40	130	70	170	64	22.1453	77.9	89	0.875281	4.9	1.11	1.03	1.12	0.113329	3	1	1	1	3	1	1	5	1	11	1
R1074	male	31	130	80	155.7	61	25.1624	82.5	94.2	0.875796	5.2	0.74	1.23	1.22	0.198851	3	1	1	1	5	5	5	5	5	25	2
R1076	male	24	110	70	170.2	56	19.3316	71	85	0.835294	5.1	0.58	1.8	0.53	-0.634878	3	2		1	4	4	4	5	5	22	2
R1079	male	34	100	70	163.4	63	23.5959	79.1	88	0.898864	5	1.73	1.2	0.75	-0.287682	2	2		1	3	5	5	5	5	23	2
R1080	male	44	120	80	163.7	73	27.2412	88.1	92.3	0.954496	5.4	1.97	1.65	2.5	0.916291	3	2		2	3	4	4	5	4	20	1
R1081	male	28	110	70	172	74	25.0135	83.7	98.3	0.851475	5.3	3.19	1.25	2.58	0.947789	3	2		1	5	5	5	5	4	24	2
R1082	male	29	120	80	178.4	77	24.1936	82.3	97	0.848454	5.1	0.53	1.22	0.83	-0.18633	3	1	1	1	5	5	5	5	5	25	2
R1083	male	38	120	80	174	85	28.075	100.2	102.7	0.975657	5.5	1.33	1.07	2.18	0.779325	3	2		1	5	5	5	5	5	25	2
R1084	male	41	110	80	160.6	55	21.3241	66.8	84	0.795238	5.4	0.92	1.47	1.36	0.307485	2	1	1	1	3	1	1	5	5	15	1
R1086	male	37	100	70	166.6	78	28.1025	95.2	101.1	0.941642	4.1	1.12	1.28	1.89	0.636577	3	1	1	1	3	4	4	5	5	21	1
R1087	male	24	120	80	172.7	80.5	26.9905	88	93	0.946237	5	1.37	0.98	1.29	0.254642	3	1	1	1	3	4	5	5	4	21	1
R1090	male	28	120	80	172.1	92.5	31.2306	94.5	106.8	0.884831	5.3	1.82	1.39	0.79	-0.235722	3	1	1	1	3	4	3	5	2	17	1
R1092	male	30	106	60	162	72	27.4348	84	94	0.893617	9.8	5.88	0.84	1	0	2	1	1	2	5	0	0	0	0	5	1
R1094	male	27	120	80	169	54	18.9069	68.6	83	0.826506	5.1	1.99	1.41	1.76	0.565314	3	1	1	1	3	4	4	4	5	20	1
R1097	male	34	120	85	165.7	64	23.3096	80.9	88	0.919318	5.4	0.87	1.23	0.71	-0.34249	3	1	2	1	4	5	5	5	5	24	2
R1100	male	28	140	95	161.6	78	29.8684	91	96.5	0.943005	4.7	0.66	1.6	1.45	0.371564	3	1	1	1	4	5	5	5	5	24	2
R1104	male	29	136	90	181.1	76.5	23.3252	80.2	96.8	0.828512	5.2	1.41	1.38	1.09	0.0861777	3	1	1	1	4	4	5	5	5	23	2
R1105	male	24	130	90	163.5	54.5	20.3874	69.1	86.7	0.797001	4.8	0.64	1.22	1.37	0.314811	3	2		1	5	5	3	5	5	23	2
R1107	male	34	100	64	169.1	50	17.4857	62	78.6	0.788804	4.7	0.5	1.48	0.81	-0.210721	3	2		2	3	4	5	5	2	19	1
R1109	male	21	110	75	178.5	58	18.2034	72.9	82	0.889024	5	0.29	1.43	0.91	-0.0943107	3	1	1	1	5	3	3	5	3	19	1
R1110	male	22	120	88	164	56	20.8209	71.3	86	0.82907	5	1.07	2.03	0.86	-0.150823	3	2		1	5	5	5	5	5	25	2
R1111	male	31	105	70	154.5	57	23.8791	77	84	0.916667	4.6	2.07	1.41	0.64	-0.446287	3	2		1	3	3	3	5	3	17	1
R1113	male	27	120	80	168.3	72	25.4193	83.1	92	0.903261	4.6	0.93	1.55	0.97	-0.0304592	3	2		1	5	5	5	5	5	25	2
R1114	male	20	100	65	176.1	57	18.3805	68.1	84	0.810714	4.6	0.39	1.72	1.07	0.0676586	3	1	1	1	4	5	5	5	4	23	2
R1115	male	30	120	90	159.7	56.5	22.1533	80.2	86.8	0.923963	4.7	2.17	1.19	1.41	0.34359	3	2		2	3	3	3	5	4	18	1
R1116	male	34	140	90	164.5	86.5	31.9657	102.3	102	1.00294	5.8	5.14	0.99	1	0	3	2		1	3	5	5	5	5	23	2
R1118	male	30	120	80	176.3	64	20.5909	74.3	93.1	0.798067	4.5	0.73	1.64	1.08	0.076961	3	1	1	1	3	4	4	4	3	18	1
R1121	male	35	100	66	164.6	63	23.2531	83	88.7	0.935738	4.8	1.32	1.4	1.58	0.457425	3	2		1	5	5	5	5	5	25	2
R1122	male	25	130	80	163.1	54.5	20.4875	75.3	88.6	0.849887	4.9	1.13	1.37	0.79	-0.235722	3	2		1	4	4	4	5	4	21	1
R1124	male	34	120	80	165.8	51.5	18.7343	69.8	84.7	0.824085	5	0.55	1.46	1.59	0.463734	3	1	1	1	4	5	5	5	5	24	2
R1125	male	34	110	70	169.1	61	21.3325	73.1	89.4	0.817673	4.6	1.04	1.08	1.78	0.576613	3	1	1	2	3	5	5	5	3	21	1
R1126	male	35	85	60	165.8	68.5	24.9185	91	96	0.947917	5	1.37	1.37	1.32	0.277632	3	2		1	2	3	2	4	4	15	1
R1127	male	41	108	70	175.4	58	18.8525	76	90.3	0.841639	5.2	1.98	1.1	1.93	0.65752	3	2		1	3	5	4	5	4	21	1
R1128	male	37	130	85	170.2	65.5	22.6111	81	91	0.89011	4.5	0.87	1.38	1.32	0.277632	2	2		1	3	4	4	5	4	20	1
R1132	male	35	130	85	179.2	61	18.9956	73.6	86	0.855814	4.7	1.08	1.17	1.55	0.438255	2	2		1	4	5	5	5	5	24	2
R1134	male	26	118	70	167.5	70.5	25.1281	87.1	95.5	0.912042	4.4	0.94	1.86	1.01	0.00995033	3	2		1	4	5	5	4	4	22	2
R1136	male	21	120	75	166.1	63.5	23.0162	75.6	91.4	0.827133	4.3	2.16	1.24	1.15	0.139762	3	1	1	2	3	5	5	5	4	22	2
R1137	male	21	120	80	165.6	57.5	20.9675	75.9	87	0.872414	5	1	1.37	2.03	0.708036	3	1	1	1	4	5	5	4	4	22	2
R1138	male	33	100	60	174.1	67	22.1043	79.8	93.8	0.850746	4.8	1.08	1.02	1.12	0.113329	3	2		1	5	5	5	5	5	25	2
R1140	male	24	110	86	172	65.5	22.1403	79.3	89.5	0.886034	4.2	1.45	1.3	0.95	-0.0512933	2	1	1	1	3	2	2	0	0	7	1
R1142	male	38	120	80	162.6	57	21.5593	75.5	85.6	0.882009	4.7	0.63	1.55	1.38	0.322083	2	2		1	3	2	5	4	5	19	1
R1143	male	30	130	80	170.6	56.5	19.4129	73.7	85	0.867059	4.5	0.97	1.25	1.7	0.530628	2	2		1	3	5	5	5	4	22	2
R1146	male	23	110	70	169.5	53.5	18.6215	69.4	83	0.836145	5	0.53	1.14	1.44	0.364643	2	2		1	3	4	4	5	5	21	1
R1147	male	27	90	64	164.2	55.5	20.5848	70.5	86.2	0.817865	4.5	0.84	1.54	1.1	0.0953102	2	1	1	1	1	1	1	1	1	5	1
R1148	male	27	102	70	158.5	51	20.3007	70.7	83.2	0.84976	4.5	1.65	1.11	2.55	0.936093	2	1	1	1	3	0	5	5	5	18	1
R1149	male	39	130	70	172.3	85	28.6318	96.4	101.3	0.951629	6.4	7.01	1.02	1.36	0.307485	3	1	1	1	3	4	4	4	4	19	1
R1152	male	30	120	70	157.5	64	25.7999	83	89	0.932584	6.4	3.61	1.08	1.14	0.131028	3	2		2	3	5	5	5	3	21	1
R1153	male	29	120	80	170.6	67.5	23.1924	72.7	87	0.835632	5.2	0.94	1.55	1.04	0.0392207	3	2		2	5	5	5	5	5	25	2
R1154	male	32	110	80	173	61.5	20.5486	71	88.2	0.804989	4.7	0.52	1.24	1.78	0.576613	3	1	1	2	3	4	4	5	4	20	1
R1155	male	22	130	70	175	51.5	16.8163	64.2	83.2	0.771635	5.3	1.05	1.57	1.5	0.405465	3	1	1	1	5	5	5	5	5	25	2
R1156	male	30	100	70	170.5	66.5	22.8756	74.2	93	0.797849	5.3	0.6	1.28	1.54	0.431782	3	2		2	3	3	4	5	4	19	1
R1157	male	35	120	80	164.2	63	23.3665	78.2	92	0.85	5.4	1.04	1.16	1.09	0.0861777	2	1	1	1	3	2	3	4	2	14	1
R1161	male	40	110	70	164.5	64.5	23.8357	81.8	93	0.87957	5.1	1.51	1.02	1.03	0.0295588	3	1	1	1	3	5	5	5	5	23	2
R1162	male	40	110	70	170	59.5	20.5882	70	88	0.795455	5	0.66	1.34	0.67	-0.400478	3	1	1	1	4	5	5	5	5	24	2
R1164	male	41	120	80	161	61	23.533	77.4	91	0.850549	6.7	2.69	1.2	2.37	0.86289	3	1	1	1	5	5	5	5	4	24	2
R1165	male	36	120	80	158	68	27.2392	82.3	94.1	0.874601	5	1.08	1.42	2.14	0.760806	3	1	1	1	3	3	3	3	3	15	1
R1168	male	22	120	80	164.6	55	20.3003	70	86	0.813953	5.3	0.91	1.33	1.13	0.122218	3	1	1	1	4	4	4	5	5	22	2
R117	male	35	110	60	162	54	20.5761	75.3	85.4	0.881733	5.4	1.78	1.4	1.21	0.19062	3	1	1	1	3	4	5	5	4	21	1
R1171	male	22	104	60	169.7	56	19.4457	68.2	86.7	0.786621	4.6	0.31	1.62	2.27	0.81978	3	2		1	3	4	4	4	5	20	1
R1176	male	28	106	70	174.9	58.5	19.1239	69	86	0.802326	5.5	0.98	1.56	1.71	0.536493	3	2		1	3	2	2	3	3	13	1
R1182	male	25	126	70	172	57	19.2672	70.5	87	0.810345	6	0.75	1.41	0.88	-0.127833	3	2		1	5	5	5	5	5	25	2
R1185	male	40	120	70	168.2	61	21.5614	69	90	0.766667	5	1.46	1.04	1.05	0.0487902	2	2		1	4	5	5	5	5	24	2
R1186	male	30	120	82	170.5	81.5	28.0355	91	97.6	0.932377	5.2	0.96	1.06	1.6	0.470004	3	2		1	4	4	5	5	5	23	2
R1188	male	23	120	80	166	48	17.4191	67.2	84	0.8	5.7	0.9	2.01	2.05	0.71784	3	1	1	1	4	4	5	5	5	23	2
R1190	male	25	112	78	175.7	63	20.4078	78.5	90.5	0.867403	5.2	0.58	1.24	1.6	0.470004	2	2		1	4	5	4	5	5	23	2
R1192	male	34	120	82	163.5	50	18.704	61	80.6	0.756824	4.9	0.85	1.94	1.33	0.285179	3	2		1	4	5	5	5	5	24	2
R1194	male	41	150	92	183.5	90	26.7282	98	104	0.942308	5.3	2.96	1	1.15	0.139762	3	2		1	2	3	4	3	3	15	1
R1195	male	26	120	80	168	51	18.0697	63.5	82.3	0.771567	6.4	0.78	2.12	1.76	0.565314	3	1	1	1	4	5	5	5	4	23	2
R1198	male	28	120	80	167	65	23.3067	76	92.5	0.821622	5.7	1.15	1.26	2.23	0.802002	2	1	1	1	4	4	4	5	1	18	1
R1199	male	27	120	70	170.5	75	25.7996	91.5	96	0.953125	5.5	1.17	1.16	1.28	0.24686	3	1	1	1	4	4	4	5	5	22	2
R1201	male	27	130	80	157.7	58	23.3219	75.3	87.8	0.857631	5.5	1.71	1.54	0.93	-0.0725707	3	1	1	1	4	4	4	5	4	21	1
R1202	male	30	120	80	169.7	68.5	23.7863	75	87	0.862069	3.5	0.67	1.77	1.12	0.113329	3	1	1	1	4	4	5	5	4	22	2
R1204	male	42	100	60	172.3	58	19.537	70	85	0.823529	4.9	0.69	1.32	1.56	0.444686	2	1	1	1	3	3	3	3	3	15	1
R1231	male	43	110	70	162.5	59	22.3432	70.4	88	0.8	4.6	1.55	1.41	1.54	0.431782	2	1	1	1	3	4	5	5	5	22	2
R1237	male	43	110	80	163.5	67.5	25.2504	81.5	91	0.895604	5.2	4.1	1.32	0.78	-0.248461	2	1	1	1	5	5	5	5	5	25	2
R1241	male	35	100	60	173.9	73.5	24.3046	85.8	96.1	0.89282	4.7	0.6	1.39	1.02	0.0198026	3	1	1	1	3	3	4	4	4	18	1
R1242	male	34	104	60	164	52	19.3337	70	85	0.823529	5.7	0.82	1.91	1.04	0.0392207	1	1	1	1	3	4	4	4	3	18	1
R1243	male	40	120	70	161	53.5	20.6396	69	82.3	0.838396	5.1	0.52	1.49	1.29	0.254642	2	1	1	1	3	5	5	5	5	23	2
R1244	male	29	100	74	165	51	18.7328	73	79	0.924051	5.3	0.57	1.65	2.46	0.900161	3	2		1	4	5	5	5	5	24	2
R1245	male	35	100	60	160.5	55	21.3507	72	84	0.857143	5.8	0.97	1.92	2.4	0.875469	3	1	1	1	3	2	2	5	5	17	1
R1247	male	36	100	70	162.1	61	23.2147	78	90	0.866667	5.7	1.49	1.45	1.17	0.157004	3	1	1	1	3	3	4	5	4	19	1
R1248	male	27	122	88	170.6	61	20.9591	71.5	86	0.831395	5.7	1.38	1.03	1.49	0.398776	3	2		1	3	2	2	0	0	7	1
R1249	male	38	110	70	162.2	63.5	24.1364	85	90.5	0.939227	6	1.18	1.31	0.99	-0.0100503	2	1	1	1	3	5	2	5	5	20	1
R1250	male	29	120	80	170.6	58	19.9283	69.2	86.5	0.8	6	0.62	1.32	1.51	0.41211	3	2		1	3	3	3	3	3	15	1
R1252	male	34	122	82	176.6	80	25.6513	89.8	98.3	0.91353	6.1	1.89	1.37	2.09	0.737164	2	2		2	2	3	4	3	3	15	1
R1253	male	25	124	90	180.5	73.5	22.5597	84.5	97	0.871134	6	2.62	1.36	1.72	0.542324	3	1	1	1	5	5	5	5	4	24	2
R1258	male	32	100	80	164	58.5	21.7504	72	85.6	0.841121	5.9	3	1.19	1.04	0.0392207	3	1	1	1	4	4	5	5	4	22	2
R1259	male	36	110	80	167	63	22.5896	81.5	88	0.926136	5.4	2.17	1.23	1.69	0.524729	3	2		1	3	5	4	5	4	21	1
R1263	male	29	120	80	161.5	49	18.7867	60.5	81	0.746914	5.8	0.48	1.71	1.3	0.262364	2	1	1	2	4	2	2	5	2	15	1
R1266	male	29	110	66	164.2	65.5	24.2938	83	94	0.882979	5.8	1.73	1.06	1.52	0.41871	3	1	1	1	3	4	5	5	5	22	2
R1267	male	22	140	80	179.4	80.5	25.0121	86.1	100.6	0.855865	5.3	1.98	1.15	0.74	-0.301105	3	1	1	1	1	1	2	3	2	9	1
R1268	male	28	110	70	165.8	51	18.5524	68.2	83.2	0.819712	6.1	0.79	1.11	1.9	0.641854	2	1	1	1	4	5	4	5	3	21	1
R127	male	56	90	70	169.5	57	19.8397	73.5	87.3	0.841924	4.6	0.79	1.55	1.36	0.307485	3	2		2	2	3	2	3	3	13	1
R1276	male	53	100	70	164.1	57	21.1669	69	86	0.802326	5.5	1.22	1.15	1.39	0.329304	2	2		1	3	5	5	5	4	22	2
R1277	male	47	130	80	158.5	49.5	19.7036	66.5	80.2	0.829177	5.6	0.67	1.55	1.22	0.198851	3	1	1	1	3	5	4	5	4	21	1
R1292	male	35	100	66	165.2	61	22.3517	70	87.6	0.799087	5	1.19	1.32	1.49	0.398776	2	1	1	1	3	5	5	4	5	22	2
R1294	male	61	122	72	164.5	55.5	20.5098	68	85	0.8	5.8	0.82	1.58	1.02	0.0198026	1	2		1	1	2	3	5	3	14	1
R1295	male	36	100	80	164.2	67.5	25.0356	89.5	95.8	0.934238	5.5	1.47	1.14	1.64	0.494696	3	2		2	4	5	5	5	4	23	2
R1296	male	25	118	80	172.7	66.5	22.2965	76.7	95.2	0.805672	4.3	0.78	1.62	0.84	-0.174353	3	2		1	3	3	3	4	3	16	1
R1297	male	31	110	80	153.3	75	31.9137	92.9	99.1	0.937437	5.5	2.59	1.11	1.06	0.0582689	3	1	1	1	3	2	2	4	3	14	1
R1298	male	20	110	60	167.8	61.5	21.8419	76.3	91.5	0.83388	4.2	1.28	1.26	1.29	0.254642	3	1	1	1	5	5	5	5	5	25	2
R1300	male	42	120	80	169.1	75	26.2285	91	98.3	0.925738	4.6	1.13	1.36	1.51	0.41211	3	2		1	3	5	5	5	5	23	2
R1301	male	35	140	90	161	71.5	27.5838	83.2	94.3	0.882291	5.2	2.05	0.96	1.12	0.113329	2	1	1	1	3	4	4	5	5	21	1
R1302	male	33	110	80	171.1	58	19.812	74.5	86.7	0.859285	6.3	1.25	1.12	1.04	0.0392207	3	1	1	1	2	4	4	5	4	19	1
R1304	male	37	90	60	172.2	58.5	19.7283	72	89.2	0.807175	4.7	0.7	1.67	1.85	0.615186	2	1	1	1	3	5	4	5	5	22	2
R1307	male	36	110	78	174.9	77	25.1716	91.6	97	0.94433	5.2	1.01	1.15	1.6	0.470004	3	2		2	4	5	5	5	5	24	2
R1308	male	29	130	88	167.7	68.5	24.357	76.4	92.3	0.827736	5.3	1.87	1.69	1.89	0.636577	3	1	1	1	4	4	5	4	5	22	2
R1310	male	24	120	90	173.7	65.5	21.7091	73.5	91.3	0.805038	5.7	0.39	1.6	1.38	0.322083	3	2		1	5	5	5	5	5	25	2
R1311	male	31	110	76	163	73	27.4756	86.7	95.5	0.907853	4.9	0.64	1.11	1.2	0.182322	3	1	1	2	5	5	5	5	5	25	2
R1312	male	26	110	74	160.6	52.5	20.3549	70.5	85.5	0.824561	4.9	0.81	1.6	1.07	0.0676586	3	1	1	1	4	5	5	5	4	23	2
R1318	male	22	100	70	172.1	57.5	19.4136	69.2	88	0.786364	4.9	0.56	1.33	1.97	0.678034	3	2		1	5	5	5	5	5	25	2
R1320	male	26	90	60	163.6	52.5	19.6152	69.5	84	0.827381	5.4	0.99	1.51	1.29	0.254642	3	1	1	1	5	5	5	5	4	24	2
R1322	male	35	102	68	164.5	57	21.0641	74.5	82.5	0.90303	5.4	1.02	1.19	2.37	0.86289	2	2		1	4	5	4	5	4	22	2
R1325	male	32	110	80	160.1	71	27.6997	83.7	95.3	0.878279	5.5	1.11	1.57	1.48	0.392042	3	1	1	1	5	5	5	5	5	25	2
R1328	male	23	120	70	170.2	69.5	23.992	82	93.2	0.879828	5.4	0.76	1.28	2.19	0.783902	3	1	1	1	4	4	4	5	3	20	1
R133	male	28	104	68	176.7	74.7	23.9248	85.2	97.3	0.875642	5.1	1.07	1.32	0.78	-0.248461	3	2		1	5	5	5	5	5	25	2
R1330	male	24	100	60	157	43.5	17.6478	63	78	0.807692	5.2	1.04	1.41	1.99	0.688135	3	1	1	1	4	5	5	4	4	22	2
R1333	male	22	110	60	160	50	19.5312	64	84	0.761905	5.6	0.42	1.48	0.87	-0.139262	3	1	1	1	3	4	4	5	4	20	1
R1335	male	39	120	80	164.1	58	21.5383	75.5	88	0.857955	5	1.92	1.43	1.79	0.582216	3	1	1	2	5	5	5	5	5	25	2
R1336	male	28	100	60	173.1	57	19.0231	70.5	87.7	0.803877	4.5	0.81	1.32	1.21	0.19062	3	1	1	1	3	5	5	5	5	23	2
R1337	male	39	100	60	170.5	58.5	20.1237	71	86.8	0.817972	5.3	1.69	1.27	1.44	0.364643	2	1	1	2	3	1	4	5	4	17	1
R1338	male	30	110	70	181.6	74.5	22.5904	78.3	97	0.807216	5.3	0.58	1.67	1.71	0.536493	3	1	2	1	4	4	5	5	5	23	2
R1340	male	31	110	80	166.2	63.5	22.9886	73.6	91	0.808791	5.4	2.16	1.14	1.85	0.615186	2	1	1	1	4	5	5	5	5	24	2
R1341	male	31	130	90	165.7	54.5	19.8496	74	86	0.860465	5.8	1.13	1.44	1.5	0.405465	3	2		2	2	4	4	3	2	15	1
R1342	male	35	130	70	171	74	25.3069	85.5	95.5	0.895288	6.5	1.03	1.14	2.39	0.871293	3	2		1	4	4	5	5	5	23	2
R1343	male	40	100	60	168.3	59	20.8297	73.7	89	0.82809	4.9	1.13	1.52	2.38	0.8671	2	2		1	2	2	1	4	3	12	1
R1346	male	32	120	80	165	70	25.7117	89	92.5	0.962162	5.6	1.23	1.02	0.69	-0.371064	3	1	1	1	4	2	3	5	3	17	1
R1347	male	22	100	60	166	72	26.1286	80.1	95.8	0.836117	5.2	2.27	1.2	2.01	0.698135	3	1	1	2	4	4	4	5	5	22	2
R135	male	29	110	80	174.1	75	24.7436	80	94	0.851064	5.1	1.32	1.45	1.11	0.10436	2	1	1	1	5	5	5	5	5	25	2
R1353	male	24	120	80	166.7	69	24.8301	82	95.3	0.860441	5.4	2.22	1.14	1.64	0.494696	3	2		1	4	5	5	5	5	24	2
R1354	male	29	110	70	167.2	55	19.6739	72	83	0.86747	4.7	0.58	1.15	0.67	-0.400478	3	1	1	1	3	4	5	5	5	22	2
R136	male	28	114	80	175.7	81	26.2387	99.3	102.2	0.971624	5.1	1.17	1.31	1.1	0.0953102	3	2		1	4	5	5	5	4	23	2
R1371	male	45	120	78	167.5	65	23.1677	83	95	0.873684	5.3	0.57	1.52	1.68	0.518794	2	2		2	3	5	5	5	5	23	2
R1372	male	46	110	70	165.7	78	28.4086	99	90	1.1	5.7	1.28	1.41	0.56	-0.579818	2	1	1	2	3	4	4	5	5	21	1
R1384	male	49	110	70	167.5	66.5	23.7024	78.5	94	0.835106	5.2	1.93	1.35	0.64	-0.446287	3	1	1	1	3	3	3	3	4	16	1
R1395	male	37	110	80	174	58	19.1571	74	82.8	0.89372	5.2	0.55	1.85	0.84	-0.174353	3	1	1	1	3	5	5	5	4	22	2
R143	male	33	120	80	172	61	20.6193	72.6	88	0.825	5.3	0.89	1.07	1.89	0.636577	2	2		2	5	5	5	5	5	25	2
R1431	male	29	120	80	171	66	22.571	81.7	92.3	0.885157	5.2	1.17	1.27	1.32	0.277632	3	1	1	1	4	5	5	5	5	24	2
R1434	male	26	140	88	169.8	87.5	30.3482	92.2	101.9	0.904809	5.1	4.44	1.14	1.21	0.19062	3	2		1	5	5	5	5	5	25	2
R1442	male	51	100	80	173.5	69.5	23.088	78	90	0.866667	5	0.71	1.49	1.31	0.270027	3	2		1	3	4	3	4	3	17	1
R1444	male	26	110	85	162.6	51.5	19.479	64.9	84	0.772619	5	0.43	1.34	1.96	0.672944	3	2		1	4	5	4	5	4	22	2
R1449	male	41	110	84	159.7	64.5	25.2901	77	93.2	0.82618	5.3	0.69	1.08	1.98	0.683097	3	1	1	1	2	5	0	4	5	16	1
R145	male	45	100	70	167.8	70	24.8607	83	94.3	0.88017	4.2	0.74	1.43	1.57	0.451076	3	1	1	1	3	5	5	5	0	18	1
R1457	male	41	140	90	170.5	71	24.4236	88.2	96.3	0.915888	6.5	5.98	0.92	2.23	0.802002	2	1	1	1	3	0	4	4	4	15	1
R1458	male	42	120	80	167	72	25.8166	87.3	98.1	0.889908	5.5	0.61	1.04	2.33	0.845868	3	2		1	3	4	5	5	5	22	2
R1459	male	49	150	88	170	56.5	19.5502	73.6	86.2	0.853828	5.1	0.73	1.77	0.53	-0.634878	3	1	1	1	3	4	5	5	5	22	2
R147	male	30	110	80	173.4	70	23.2809	80.2	95.6	0.838912	3.7	0.99	1.58	1.69	0.524729	3	2		1	5	5	5	5	4	24	2
R148	male	28	120	80	174.7	73.5	24.0825	80.5	98.8	0.814777	5.3	1.53	0.93	1.14	0.131028	3	2		1	5	5	5	5	5	25	2
R1503	male	58	140	90	164.1	56.5	20.9812	67.8	87.8	0.77221	6.6	0.84	1.85	1.94	0.662688	2	2		1	3	2	4	5	4	18	1
R152	male	48	130	80	176	62	20.0155	72.8	90.8	0.801762	5.4	0.87	1.35	0.63	-0.462035	2	1	1	1	3	4	4	4	4	19	1
R1550	male	24	120	70	166.5	52	18.7575	67.5	81	0.833333	5.2	0.79	1.95	1.03	0.0295588	3	1	1	1	5	5	5	5	5	25	2
R1551	male	22	110	70	181.6	63.5	19.2549	70	95	0.736842	4.8	0.62	1.42	2.31	0.837248	3	1	1	1	5	5	5	5	5	25	2
R1566	male	21	100	84	169	59	20.6575	73	89	0.820225	4.5	0.67	1.27	1.31	0.270027	3	1	1	1	3	5	5	5	5	23	2
R1573	male	21	100	66	161.7	47	17.9754	68.6	82.1	0.835566	5.4	1.01	1.38	0.9	-0.105361	3	2		2	3	5	5	5	4	22	2
R1574	male	38	112	80	165.6	67	24.4317	83.6	97.8	0.854806	4.8	1.94	1.2	2.02	0.703098	2	1	1	1	1	2	2	5	4	14	1
R1578	male	31	100	70	171	67	22.913	82.5	89.5	0.921788	5.1	1.02	1.08	1.15	0.139762	3	1	1	1	2	3	3	3	2	13	1
R1579	male	25	120	80	160.2	61	23.7687	85	85.5	0.994152	6.3	1.22	1.32	1.14	0.131028	3	2		1	5	4	0	0	0	9	1
R1581	male	28	130	98	167	73.5	26.3545	84.8	92	0.921739	5.5	3.93	1.03	2.51	0.920283	3	2		1	5	5	5	5	5	25	2
R1593	male	31	120	72	174.2	74	24.3857	92.5	96.5	0.958549	5.7	0.98	1.58	1.77	0.57098	3	2		1	3	5	5	5	4	22	2
R16	male	31	130	90	174.2	111.5	36.7433	109.3	110.4	0.990036	5.4	2.24	1.69	1.73	0.548121	3	1	1	1	5	5	5	5	5	25	2
R1610	male	26	120	80	163.1	61.5	23.1189	74.5	90.5	0.823204	4.5	1.39	1.21	2	0.693147	3	2		1	5	5	4	5	4	23	2
R1611	male	32	100	70	167.5	52.5	18.7124	65.5	82.5	0.793939	5.2	0.62	1.39	1.04	0.0392207	3	1	1	1	5	5	5	5	5	25	2
R1612	male	25	90	60	164	68	25.2826	84.6	89.3	0.947368	4.8	0.74	1.37	1.94	0.662688	3	2		1	5	5	4	5	5	24	2
R1614	male	26	104	60	164.1	56.5	20.9812	68.5	86	0.796512	5.4	1.52	1.65	2.45	0.896088	3	1	1	1	4	4	2	5	4	19	1
R1615	male	41	120	80	163	64	24.0882	84.6	90	0.94	5.2	1.24	1.35	1.92	0.652325	3	2		1	4	4	5	5	5	23	2
R1619	male	37	120	90	152	69	29.865	92.8	93.5	0.992513	5	1.32	1.28	1.1	0.0953102	3	1	1	2	3	5	5	5	4	22	2
R162	male	29	90	65	170.5	56	19.2637	70.5	83.4	0.845324	5.2	1.43	1.36	0.77	-0.261365	3	1	1	2	3	4	5	5	5	22	2
R1620	male	20	104	76	178.6	63.5	19.9072	70.5	89.6	0.78683	5.1	0.8	1.28	1.09	0.0861777	3	1	1	1	3	5	4	3	2	17	1
R1621	male	37	130	90	173.7	100	33.1437	99.8	109	0.915596	5	1.63	1.25	1.46	0.378436	3	1	1	1	5	5	5	5	5	25	2
R1622	male	35	100	60	164.7	53.5	19.7227	77.8	85	0.915294	4.6	0.76	1.19	1.23	0.207014	3	1	1	1	3	5	5	5	5	23	2
R1624	male	28	110	78	166.7	47	16.9132	66.7	84	0.794048	5.2	0.78	1.85	1.39	0.329304	3	1	1	1	3	3	4	5	4	19	1
R1625	male	43	124	80	169	62	21.7079	79	89	0.88764	5.1	0.99	1.39	2.46	0.900161	3	1	1	1	3	2	2	5	5	17	1
R1626	male	30	118	60	169	69	24.1588	81	94	0.861702	5.8	0.51	1.55	2	0.693147	3	1	1	2	5	5	5	5	5	25	2
R1628	male	30	126	86	168.5	61	21.4847	76	86.5	0.878613	5	0.66	1.74	2.44	0.891998	3	2		1	5	5	5	5	4	24	2
R1629	male	24	124	90	163.2	53.5	20.0869	69.6	87	0.8	5.5	1.39	1.75	1.5	0.405465	3	2		1	3	2	2	3	5	15	1
R163	male	32	122	76	168.7	77	27.0558	93	99	0.939394	5.8	3.41	1.06	1.04	0.0392207	3	1	1	1	4	4	4	4	2	18	1
R1630	male	25	110	70	167.2	69	24.6818	79.8	93	0.858065	5	1.12	1.2	1.17	0.157004	3	1	1	2	4	5	5	5	5	24	2
R1637	male	27	110	68	163	49.5	18.6307	63.5	79.5	0.798742	5	0.71	1.99	1.11	0.10436	3	2		1	5	5	5	5	5	25	2
R1638	male	25	100	60	168.5	70	24.6546	84	96.5	0.870466	4.7	1.62	1.64	1.33	0.285179	3	2		1	3	3	3	5	3	17	1
R164	male	25	110	70	166.5	72	25.9719	87.5	94	0.930851	6.4	3.48	1.2	0.93	-0.0725707	3	2		2	3	4	4	5	5	21	1
R1640	male	40	110	70	167.5	52	18.5342	71.1	82.6	0.860775	4.9	0.65	2.16	0.66	-0.415515	3	1	1	1	4	4	4	4	4	20	1
R1641	male	23	110	78	171	75	25.6489	84.3	98.3	0.857579	5.1	1.5	1.32	1.65	0.500775	3	1	1	1	4	5	4	5	4	22	2
R1642	male	24	108	70	183.5	61.5	18.2643	81.2	88	0.922727	5.6	0.71	1	1.6	0.470004	3	1	1	2	3	3	4	4	4	18	1
R1646	male	34	120	80	160.2	72	28.0548	93.2	100	0.932	5.4	1	1.32	0.79	-0.235722	2	1	1	1	4	5	4	5	5	23	2
R1647	male	28	100	60	158.2	44	17.5808	65.5	81	0.808642	5.2	0.62	1.59	1.44	0.364643	3	2		2	4	5	5	5	5	24	2
R1648	male	33	110	70	171.3	74.5	25.3888	88.8	96.7	0.918304	4.9	1.9	1.54	1.54	0.431782	3	2		1	3	5	4	5	5	22	2
R1650	male	22	130	84	173.2	62.5	20.8346	72.5	88.5	0.819209	4.7	0.94	1.2	1.51	0.41211	2	2		1	4	5	4	5	5	23	2
R1651	male	37	120	76	163.2	62.5	23.466	79.5	91	0.873626	5.4	1.31	1.55	1.45	0.371564	3	2		1	5	5	5	4	0	19	1
R1653	male	34	122	70	162.5	74	28.0237	91.3	97	0.941237	5.1	0.91	1.27	2.26	0.815365	2	2		1	3	1	4	5	4	17	1
R1654	male	35	90	60	162.1	55	20.9313	66.3	83.6	0.793062	5	0.33	1.66	1.57	0.451076	3	2		1	4	5	5	5	4	23	2
R1655	male	33	120	70	178.5	80.5	25.265	88	99	0.888889	5.6	2.97	1.23	2.37	0.86289	2	1	1	1	5	5	5	5	5	25	2
R1656	male	39	120	80	160.3	57.5	22.3769	78	90	0.866667	6.1	0.68	1.49	1.13	0.122218	3	1	1	1	3	5	4	4	4	20	1
R1657	male	23	110	70	164.2	60.5	22.4393	75.2	91	0.826374	4.6	1.13	1.79	2.19	0.783902	3	1	1	1	4	4	4	4	4	20	1
R1658	male	32	110	70	167.8	61.5	21.8419	75.2	89.5	0.840223	5.3	1.79	1.52	2.35	0.854415	3	1	1	2	5	5	5	5	5	25	2
R1660	male	31	140	80	168.2	64	22.6218	78.5	90.5	0.867403	4.7	0.97	1.25	2.47	0.904218	2	1	2	1	4	5	4	5	4	22	2
R1661	male	24	110	80	169	56.5	19.7822	68.2	85.8	0.794872	5.1	0.82	1.47	0.85	-0.162519	3	1	1	1	2	3	3	3	3	14	1
R1662	male	34	110	70	160.5	69	26.7855	83.2	92.5	0.899459	5.4	1.99	1.28	1.73	0.548121	3	2		1	4	4	4	5	4	21	1
R1665	male	26	110	64	173	82	27.3982	85	100.3	0.847458	4.9	1.09	1.32	1.39	0.329304	3	2		1	5	5	5	5	5	25	2
R1667	male	32	120	70	168	53.5	18.9555	65	83	0.783133	4.9	0.68	1.58	1.95	0.667829	3	2		2	3	4	5	4	4	20	1
R1669	male	40	120	80	162.8	77.5	29.241	95	96.6	0.983437	5.6	1.34	1.39	0.93	-0.0725707	3	2		2	3	5	5	5	5	23	2
R167	male	44	160	100	167.5	76.5	27.2667	90	94.7	0.95037	5.2	1.02	1.05	0.89	-0.116534	3	2		1	3	5	5	5	4	22	2
R1676	male	26	140	90	176.8	116	37.1102	107	116.3	0.920034	5.1	1.53	1.25	1.77	0.57098	3	1	1	1	4	5	5	5	5	24	2
R1677	male	30	120	80	162.1	62.5	23.7856	81.2	93.5	0.868449	5	1.68	1.38	1.41	0.34359	3	1	1	1	5	5	5	5	5	25	2
R1678	male	43	100	70	166.4	65.5	23.6556	81.2	91	0.892308	5.1	1.16	1.42	1.28	0.24686	3	1	1	1	4	4	4	5	4	21	1
R1680	male	37	110	84	165.7	70	25.4949	82.8	94.1	0.879915	5.9	1.39	1.66	1.04	0.0392207	2	1	1	1	3	5	4	5	4	21	1
R1682	male	25	100	70	162.6	55	20.8028	72.3	84	0.860714	5	0.8	1.19	0.81	-0.210721	2	2		2	0	0	1	5	5	11	1
R1683	male	22	120	70	163	55.5	20.889	66.8	85.3	0.783118	5.1	0.88	1.49	1.62	0.482426	3	2		1	3	2	2	3	2	12	1
R1689	male	22	100	70	175.3	62	20.1757	75.5	88	0.857955	4.9	2.52	0.85	1.57	0.451076	3	2		1	5	5	5	5	4	24	2
R1690	male	25	130	88	160	62	24.2188	73	86	0.848837	5.3	0.75	1.75	2.01	0.698135	3	2		1	3	5	5	5	5	23	2
R1692	male	39	120	60	176.3	77.5	24.9343	91.4	99.3	0.920443	5.2	1.06	1.01	2.03	0.708036	3	2		1	4	4	4	5	5	22	2
R1693	male	30	100	60	171.8	52	17.618	63	82	0.768293	5.2	0.56	1.92	2.02	0.703098	3	2		1	4	5	5	5	4	23	2
R1694	male	25	110	70	158.1	60	24.0042	80	87	0.91954	5.2	4.23	1.02	1.49	0.398776	2	2		1	4	4	5	5	4	22	2
R1698	male	34	100	68	166	52	18.8707	69.3	84	0.825	4.8	1.04	2.03	1.42	0.350657	3	2		1	5	5	5	5	5	25	2
R1699	male	26	120	70	177.6	89	28.2166	87.6	102.8	0.85214	5.3	0.78	1.09	1.44	0.364643	3	2		1	5	5	5	5	4	24	2
R1711	male	45	130	88	166.5	74.5	26.8737	87.6	97	0.903093	5.1	0.53	1.61	1.17	0.157004	1	2		1	1	3	2	2	4	12	1
R1712	male	27	100	60	173.1	60	20.0243	78	83	0.939759	5.4	0.86	1.36	1.97	0.678034	3	2		1	5	5	5	5	5	25	2
R1731	male	37	110	84	156.1	51	20.9298	67.9	85.7	0.792299	6.7	0.78	1.53	1.3	0.262364	3	2		1	3	4	5	5	5	22	2
R1744	male	44	150	100	172.6	69.5	23.3294	82	89	0.921348	5.8	0.4	1.92	1.23	0.207014	3	2		2	3	4	4	5	5	21	1
R1746	male	30	120	80	168	66	23.3844	75.1	87	0.863218	4.5	0.52	1.63	0.71	-0.34249	2	2		1	4	5	5	5	4	23	2
R1747	male	37	120	70	156.5	45.5	18.5773	67	78.5	0.853503	6.4	0.5	1.96	1.15	0.139762	2	1	1	1	3	3	4	5	4	19	1
R1748	male	37	120	80	169	63	22.0581	78.8	89.2	0.883408	5.9	1.7	1.61	0.85	-0.162519	3	1	1	1	4	5	5	5	3	22	2
R1749	male	47	130	70	165.6	59	21.5145	74	88.4	0.837104	5.1	1.22	1.76	1.19	0.173953	3	1	1	1	4	5	5	5	4	23	2
R176	male	34	110	80	167.5	78	27.8013	93.2	96.5	0.965803	5.7	1.36	1.27	1.25	0.223144	2	1	1	1	3	5	4	5	4	21	1
R1767	male	38	104	86	164	65	24.1672	84.1	92	0.91413	5.7	1	1.58	1.02	0.0198026	3	2		1	5	5	5	5	5	25	2
R1773	male	38	100	84	173	61.5	20.5486	76.3	89	0.857303	5.3	0.74	1.61	1.53	0.425268	2	2		1	5	5	5	5	5	25	2
R1774	male	40	90	70	167	72	25.8166	87.3	97	0.9	5.3	2.31	1.12	2.18	0.779325	3	1	1	1	5	5	5	5	5	25	2
R1788	male	21	112	70	172	60	20.2812	69.8	85	0.821176	4.9	0.76	1.31	0.72	-0.328504	3	1	1	1	5	5	5	5	5	25	2
R1791	male	36	102	80	166	53.5	19.415	68	84.3	0.806643	5.3	0.39	1.83	1.32	0.277632	2	2		1	3	3	2	4	3	15	1
R1799	male	31	100	70	167.7	65	23.1125	80.6	90.5	0.890608	4.5	1.7	1.32	1.12	0.113329	2	2		1	3	2	1	4	2	12	1
R1802	male	40	120	78	163	56.5	21.2654	77.2	85.6	0.901869	5.6	0.96	1.66	0.91	-0.0943107	3	2		1	4	5	5	5	4	23	2
R1803	male	26	102	70	166.5	54	19.4789	71	87	0.816092	4.8	0.91	1.36	0.91	-0.0943107	3	2		1	3	5	0	5	5	18	1
R1804	male	23	100	60	178	60	18.937	71.2	88.5	0.80452	5.3	0.57	1.67	1.67	0.512824	2	2		1	5	5	5	5	5	25	2
R1806	male	30	120	68	174.5	83	27.2576	93	102.2	0.90998	5.2	2.41	1.19	2.37	0.86289	3	1	1	2	3	4	4	4	4	19	1
R1807	male	36	120	70	164.2	55	20.3994	71.9	85.8	0.837995	5.5	1.81	1.63	0.7	-0.356675	2	1	1	1	3	3	4	5	4	19	1
R1808	male	25	130	70	168.5	60	21.1325	81	88.6	0.914221	5.1	0.9	1.41	1.08	0.076961	3	1	1	1	4	4	4	5	5	22	2
R1809	male	25	120	80	176	74.5	24.0509	86.6	91	0.951648	5.4	1.47	1.05	1.75	0.559616	3	1	1	1	3	3	3	3	3	15	1
R1811	male	23	110	80	164.5	62	22.9118	69.5	89.5	0.776536	4.8	0.58	1.17	0.82	-0.198451	3	1	1	1	5	2	5	5	5	22	2
R1812	male	27	130	80	170.2	76	26.2358	85.8	96.8	0.886364	5	3.46	1.12	0.59	-0.527633	3	1	1	1	1	2	2	4	2	11	1
R1813	male	26	120	60	174.6	57.5	18.8616	70.3	85	0.827059	4.7	0.62	1.42	1.63	0.48858	3	2		1	4	5	5	5	4	23	2
R1814	male	34	110	70	162	48	18.2899	68.5	78.8	0.869289	5.1	0.62	2.05	0.53	-0.634878	3	1	1	1	0	5	5	5	5	20	1
R1815	male	27	100	60	172.7	70	23.47	74.5	93	0.801075	5.8	1.45	1.62	1.98	0.683097	3	2		1	4	4	4	4	4	20	1
R1817	male	34	130	90	168.6	67	23.57	72.5	89.9	0.806452	5.3	0.93	1.65	0.87	-0.139262	2	2		1	3	5	5	5	5	23	2
R1818	male	31	100	70	160.4	60	23.3208	77.8	89.5	0.869274	6	1.36	1.37	2.1	0.741937	3	2		1	5	5	5	5	5	25	2
R1819	male	21	110	70	168.5	50	17.6104	62.6	82.5	0.758788	5	0.48	1.78	1.66	0.506818	2	2		2	4	5	5	5	4	23	2
R182	male	29	120	80	178.5	69	21.6557	86.6	95	0.911579	4.6	3.47	1.33	0.66	-0.415515	3	2		1	5	5	5	5	5	25	2
R1820	male	28	120	60	177	57	18.194	67.5	85	0.794118	5.1	0.38	1.45	1.51	0.41211	3	1	1	1	4	5	5	5	4	23	2
R1821	male	26	110	70	171.5	57	19.3797	75.5	85.5	0.883041	4.7	0.55	1.32	1.24	0.215111	2	2		1	1	4	2	5	4	16	1
R1823	male	39	100	60	165.5	53	19.35	71.8	81.3	0.883149	4.2	1.09	1.24	1.61	0.476234	3	1	1	1	3	4	2	4	2	15	1
R1824	male	20	120	70	169.8	60.5	20.9836	73	84.2	0.866983	4.5	0.62	1.6	2.31	0.837248	3	2		1	4	4	4	4	4	20	1
R1832	male	22	130	70	161.3	69.5	26.7126	83.6	90.5	0.923757	5.3	1.21	1.25	1.39	0.329304	3	1	1	1	3	2	2	5	2	14	1
R1833	male	30	140	80	174.2	80	26.3629	89	96.2	0.925156	5.1	1.37	1.09	1.85	0.615186	3	2		2	3	4	4	4	4	19	1
R1834	male	31	140	80	176.5	84.5	27.1248	94	103	0.912621	4.6	0.84	1.29	0.77	-0.261365	3	1	1	1	3	4	4	5	4	20	1
R1835	male	23	120	70	164.8	44	16.2009	63	78.5	0.802548	4.9	0.61	2.01	0.83	-0.18633	3	2		2	5	5	5	5	5	25	2
R1838	male	22	110	80	165.5	56.5	20.6278	70.8	81.5	0.868712	5.2	0.94	1.37	1.7	0.530628	3	1	1	1	4	5	5	5	5	24	2
R1840	male	25	110	90	164.5	49	18.1077	68.5	80.5	0.850932	5.4	2.06	1.46	1.54	0.431782	3	1	1	1	5	5	5	5	4	24	2
R1844	male	24	110	70	165.8	51.5	18.7343	70.8	82	0.863415	5.5	0.61	1.37	1.48	0.392042	3	2		2	3	4	5	5	5	22	2
R1845	male	42	100	60	164.7	64.5	23.7778	82.1	88.7	0.925592	5.7	0.88	1.51	1.73	0.548121	3	2		2	3	4	5	5	5	22	2
R1847	male	35	110	70	175.1	77	25.1141	85	94.2	0.902335	5.4	1.01	1.26	0.96	-0.040822	2	1	1	1	3	5	5	5	5	23	2
R1848	male	28	100	60	162	58	22.1003	70	87.5	0.8	5.1	0.98	1.46	2.51	0.920283	2	1	1	1	3	5	5	5	4	22	2
R1852	male	35	100	68	169	60.5	21.1827	71	88.4	0.803167	5.7	0.95	1.83	0.79	-0.235722	3	2		1	3	3	3	0	4	13	1
R1853	male	29	130	80	168.7	51	17.9201	71	85	0.835294	4.8	1.12	1.66	0.78	-0.248461	3	2		1	3	5	5	5	4	22	2
R1855	male	22	110	78	169.5	62	21.58	71	85.3	0.832356	5.6	0.41	1.29	0.79	-0.235722	3	2		1	3	4	4	4	3	18	1
R1862	male	32	120	80	160.6	48.5	18.804	69.6	86.7	0.802768	4.8	0.6	1.65	0.97	-0.0304592	3	1	1	1	5	5	5	5	4	24	2
R1864	male	42	96	64	170.5	77.5	26.6596	88.6	96.8	0.915289	5.8	1.17	1.13	1.03	0.0295588	3	1	2	1	3	4	5	5	0	17	1
R1869	male	36	110	78	169.8	67	23.238	81.5	92.6	0.88013	5.1	1.05	1.9	1.16	0.14842	2	2		1	0	5	0	0	0	5	1
R187	male	34	110	80	158.3	59	23.5445	77.2	87	0.887356	5.4	0.63	1.4	1.07	0.0676586	3	1	1	1	3	4	4	5	4	20	1
R1870	male	37	110	82	169	80.5	28.1853	95	98.5	0.964467	4.5	1.3	1.25	0.95	-0.0512933	3	2		1	3	2	2	4	2	13	1
R1881	male	52	110	60	172	60	20.2812	73.8	86	0.85814	4.5	0.73	1.85	1.98	0.683097	3	2		1	3	3	3	5	4	18	1
R1885	male	57	120	86	166.6	63	22.6982	72.3	88.7	0.815107	7	0.49	1.54	0.72	-0.328504	1	1	1	1	3	3	4	4	3	17	1
R1920	male	23	96	70	163.3	64	23.9998	81.3	91.6	0.887555	4.8	1.32	0.98	1.69	0.524729	3	2		1	5	5	5	5	5	25	2
R1926	male	33	120	85	164.3	70	25.9312	95	95	1	5.5	1.3	1.22	2.06	0.722706	3	1	1	1	5	5	5	5	5	25	2
R1929	male	47	125	85	175.7	73.5	23.8091	85.6	94.3	0.907741	5.7	1.14	1.28	1.79	0.582216	2	1	1	1	5	4	5	5	5	24	2
R1932	male	39	150	80	171.9	78	26.3963	89.5	97	0.92268	5	1.46	1.14	1.96	0.672944	3	2		1	4	5	5	5	5	24	2
R1942	male	47	140	75	161.5	60	23.0042	73.6	87	0.845977	6.1	1.02	1.68	1.27	0.239017	3	1	1	1	3	5	5	5	5	23	2
R1945	male	30	105	75	173.8	62	20.5254	73.5	89.7	0.819398	4.8	0.59	1.41	1.18	0.165514	2	1	1	1	2	2	2	3	2	11	1
R1946	male	38	122	78	169	71	24.8591	87.1	95	0.916842	5.4	1.24	1.08	2.08	0.732368	2	2		1	3	4	4	4	3	18	1
R1961	male	32	100	70	174.6	56	18.3696	68.6	82.7	0.829504	5.2	0.58	2	0.97	-0.0304592	3	1	1	1	4	5	5	5	4	23	2
R1962	male	35	120	80	168.2	73	25.803	84	93	0.903226	5.8	3.31	1.03	0.53	-0.634878	3	1	1	1	3	2	4	4	4	17	1
R1967	male	28	110	64	171	80	27.3588	92	99.5	0.924623	5.8	2.06	1.31	1.03	0.0295588	2	1	1	1	4	5	4	5	4	22	2
R1970	male	29	120	80	167.5	62	22.0985	79	90	0.877778	5.4	1.75	1.37	0.98	-0.0202027	3	1	1	1	3	5	5	5	5	23	2
R1972	male	34	100	70	171	61.5	21.0321	75.5	86.2	0.87587	5.2	2.01	0.98	0.77	-0.261365	2	1	1	1	2	4	3	3	3	15	1
R1976	male	28	110	70	161.5	51	19.5535	66.5	82.3	0.808019	5.2	0.7	1.34	2.02	0.703098	3	1	1	1	5	5	5	5	5	25	2
R1978	male	36	110	70	162.3	51.5	19.5511	71	82	0.865854	6.3	1.12	1.62	0.89	-0.116534	3	1	1	1	3	3	5	5	5	21	1
R1982	male	25	138	90	171.5	84.5	28.7295	92	99.5	0.924623	5.5	1.33	1.05	1.57	0.451076	3	2		1	4	5	5	5	5	24	2
R1991	male	23	120	80	174.5	58.5	19.2117	68.7	85.2	0.806338	5.1	0.76	1.38	1.22	0.198851	3	1	1	1	4	5	1	5	4	19	1
R1992	male	21	126	70	174	63	20.8086	77.5	87.5	0.885714	4.7	0.71	2.12	0.82	-0.198451	3	2		1	3	4	4	3	4	18	1
R1993	male	40	114	88	163	47	17.6898	92.8	93.1	0.996778	5.2	2.09	1.1	1.51	0.41211	3	1	1	1	3	4	5	5	5	22	2
R1994	male	36	114	84	170.4	85	29.2738	94.9	100.8	0.941468	5.7	4.31	1.02	1.15	0.139762	2	1	1	2	4	5	5	5	5	24	2
R1995	male	35	120	78	169.2	65	22.7045	77.5	89	0.870787	5.3	3.03	1.37	0.82	-0.198451	3	1	1	1	4	4	4	5	4	21	1
R1998	male	31	120	82	174.2	67	22.079	79.1	93	0.850538	4.8	1.38	1.89	1.79	0.582216	3	2		1	4	5	5	5	4	23	2
R1999	male	51	112	84	163	51	19.1953	68.5	83	0.825301	5.7	0.78	1.79	1.65	0.500775	3	1	1	1	3	4	5	5	5	22	2
R201	male	21	120	60	162.5	50	18.9349	63.5	83.6	0.759569	4.7	0.85	1.17	1.45	0.371564	3	1	1	1	4	4	4	5	4	21	1
R209	male	41	106	68	165.5	55	20.0801	76.5	87	0.87931	6.1	1.45	1.2	1.15	0.139762	3	1	1	1	4	5	4	5	5	23	2
R220	male	37	100	70	169	68	23.8087	81.9	95.5	0.857592	4.3	1.06	1.16	0.68	-0.385662	3	2		1	3	2	4	4	4	17	1
R223	male	35	130	90	165.7	63	22.9454	80	91	0.879121	5.2	0.79	1.88	1.98	0.683097	3	1	2	1	4	5	5	5	4	23	2
R228	male	37	120	86	167.8	77	27.3468	93	96	0.96875	5	2.16	0.83	2.03	0.708036	3	1	1	1	4	5	5	5	5	24	2
R240	male	43	110	70	171.3	73.5	25.048	86	98	0.877551	5.5	0.79	1.2	0.81	-0.210721	3	2		2	3	4	4	5	4	20	1
R248	male	56	108	60	159	56.5	22.3488	79	89.3	0.884658	5.2	1.37	1.11	1.69	0.524729	3	1	1	2	3	4	4	5	5	21	1
R252	male	26	130	90	170.5	76	26.1436	86.3	101.7	0.848574	4.8	1.18	1.24	1.01	0.00995033	3	2		1	3	4	3	3	3	16	1
R253	male	26	120	60	170.7	53	18.189	70	80.5	0.869565	5.3	0.59	2	2.17	0.774727	3	2		1	3	4	5	5	4	21	1
R256	male	25	104	80	165	55	20.202	70.5	87.5	0.805714	4.6	1.34	1.4	1.17	0.157004	3	2		1	3	3	3	3	4	16	1
R257	male	28	120	84	169	68.5	23.9838	79	94	0.840426	5.2	0.74	1.47	1.02	0.0198026	3	2		1	4	2	5	5	2	18	1
R264	male	45	130	96	160.3	66.5	25.8794	87.7	94	0.932979	5.7	1.27	1.76	1.25	0.223144	3	1	2	2	3	4	4	5	4	20	1
R276	male	60	126	82	159.6	80.5	31.6031	103	106.5	0.967136	9.4	2.08	1.1	1.34	0.29267	3	1	2	1	3	3	3	5	5	19	1
R283	male	35	114	80	173.2	66	22.0013	79	87.5	0.902857	5.1	0.56	1.3	2.26	0.815365	3	2		1	3	5	4	5	5	22	2
R294	male	38	110	86	170.8	56.5	19.3675	68.5	83.5	0.820359	4.7	0.84	1.25	1.22	0.198851	3	1	1	1	4	5	5	5	5	24	2
R30	male	34	110	68	178.7	79	24.7388	89.8	97.2	0.923868	4.4	0.86	1.21	0.86	-0.150823	3	2		2	3	5	5	5	4	22	2
R304	male	38	110	84	172	79	26.7036	87.2	93	0.937634	4.6	1.09	1.52	1.67	0.512824	2	1	1	1	3	4	4	5	4	20	1
R311	male	52	124	78	165.4	68	24.8564	87	94	0.925532	5.1	1.18	1.48	1.73	0.548121	3	2		1	3	4	5	4	3	19	1
R314	male	33	110	80	168.5	59.5	20.9564	72.3	85.8	0.842657	5.3	0.75	1.6	1.47	0.385262	3	2		1	3	3	3	5	4	18	1
R322	male	35	110	60	160.5	67	26.0091	88.2	92	0.958696	5.9	1.57	1.05	0.64	-0.446287	3	2		1	3	3	3	4	3	16	1
R33	male	36	90	60	160	69	26.9531	88	97.8	0.899796	5.2	3.33	1.48	1.52	0.41871	3	1	1	1	3	3	3	0	0	9	1
R331	male	26	114	70	169.2	54.5	19.0369	73.1	87	0.84023	5	1.01	1.41	2.47	0.904218	3	1	1	1	3	5	5	5	4	22	2
R335	male	33	110	85	170.8	65.5	22.4525	81.2	93	0.873118	4.5	1.97	1.48	0.56	-0.579818	3	1	1	1	3	5	5	5	4	22	2
R338	male	39	130	86	170	79.5	27.5087	98.5	100	0.985	5.2	2.85	1.08	2.52	0.924259	2	1	2	1	3	4	5	5	4	21	1
R339	male	40	130	80	158.7	60	23.8231	86.8	91.7	0.946565	5.6	1.4	1.46	2.21	0.792993	3	2		1	3	5	1	5	5	19	1
R340	male	38	132	88	166.6	63	22.6982	83.5	90	0.927778	5.7	1.55	1.62	1.54	0.431782	3	2		1	5	5	5	5	5	25	2
R346	male	63	100	60	166	54	19.5965	75.8	85.5	0.88655	5.7	0.75	1.83	1.65	0.500775	3	2		1	3	2	2	5	4	16	1
R347	male	65	144	80	172.3	82	27.6212	99	99.1	0.998991	6.1	1.98	1.32	0.85	-0.162519	1	2		2	3	2	5	4	5	19	1
R351	male	57	144	100	165.5	76	27.7471	99.2	93	1.06667	5.7	3.54	1.35	0.6	-0.510826	2	1	1	1	3	5	5	5	5	23	2
R357	male	31	120	76	167.5	52	18.5342	66.7	84	0.794048	4.5	0.95	1.99	1.44	0.364643	3	1	1	1	3	5	4	5	4	21	1
R358	male	45	126	80	168	71.5	25.333	83.7	96.8	0.864669	5.5	0.75	1.5	1.13	0.122218	3	2		1	3	4	3	4	5	19	1
R359	male	37	104	70	174	57	18.8268	77	83.6	0.921053	4.6	0.81	1.94	1.44	0.364643	3	2		1	3	4	5	5	4	21	1
R361	male	36	110	60	170.1	58.8	20.3221	70.3	85.3	0.82415	5.3	0.54	1.75	1.09	0.0861777	2	1	1	1	3	2	3	5	5	18	1
R364	male	38	122	74	168.1	70	24.7721	90.2	95	0.949474	4.7	2.53	1.22	1.28	0.24686	2	1	1	1	4	5	5	5	5	24	2
R369	male	35	110	60	165.2	52.5	19.2371	70	83	0.843373	4.8	0.67	1.82	0.78	-0.248461	3	1	1	1	4	4	4	4	4	20	1
R370	male	49	170	112	170.5	80	27.5195	97	99	0.979798	7	3.76	1.2	1.91	0.647103	2	1	2	2	3	3	3	4	4	17	1
R371	male	28	130	80	167.5	75	26.732	87.6	100	0.876	6.7	0.76	1.2	1.73	0.548121	2	2		2	3	4	4	5	4	20	1
R372	male	25	136	90	177.5	82	26.0266	87	97	0.896907	5	0.62	1.3	0.88	-0.127833	3	2		1	5	5	5	5	5	25	2
R373	male	26	106	70	163.7	51	19.0315	66	83.5	0.790419	5.1	0.48	1.41	1.94	0.662688	2	2		1	4	4	4	5	4	21	1
R374	male	30	120	78	173	81	27.0641	90.5	100.7	0.898709	5.9	0.95	1.25	1.43	0.357674	2	2		1	4	4	4	5	4	21	1
R375	male	40	140	106	169	94	32.912	97.5	103.5	0.942029	6	3.26	1.38	1.9	0.641854	2	2		1	3	5	4	4	4	20	1
R376	male	58	110	60	167	53	19.0039	67.8	86	0.788372	5.4	0.89	1.49	2.01	0.698135	3	2		1	2	2	2	3	2	11	1
R377	male	59	90	70	174.1	51	16.8257	67.2	83	0.809639	6	0.86	2.91	1.37	0.314811	2	1	2	1	1	1	1	1	1	5	1
R38	male	38	120	90	157.3	57	23.0365	81	86	0.94186	5.3	2.69	1.06	1.07	0.0676586	2	2		1	4	5	5	5	5	24	2
R382	male	57	146	90	163.8	58.5	21.8036	74	89	0.831461	6.2	1.13	1.31	0.66	-0.415515	2	2		1	2	4	4	5	4	19	1
R390	male	61	104	76	159	55.5	21.9532	79.5	87.3	0.910653	5.1	1.12	1.26	2.1	0.741937	2	1	2	2	3	3	3	5	4	18	1
R394	male	64	130	90	161	59	22.7615	82	90.8	0.903084	4.6	1.25	1.41	1.51	0.41211	2	2		2	2	1	1	4	2	10	1
R396	male	68	160	70	163.6	83.5	31.1975	105	102.3	1.02639	5.7	2.33	1.29	0.82	-0.198451	1	1	1	1	3	3	3	3	3	15	1
R399	male	67	136	76	164.2	64.5	23.9229	88.2	94	0.938298	5	0.86	1.36	1.77	0.57098	2	2		1	3	2	3	4	3	15	1
R407	male	61	140	80	159	50	19.7777	73.2	85	0.861176	5.1	0.57	1.94	1	0	3	1	2	1	3	3	3	5	5	19	1
R41	male	32	110	70	172	56	18.9292	65.7	86.9	0.756041	5.3	1.08	1.37	1.6	0.470004	3	1	1	1	3	4	4	5	4	20	1
R414	male	66	138	94	166.4	75	27.0866	92	97.5	0.94359	5.6	2.36	1.15	1.01	0.00995033	2	2		1	3	3	3	4	4	17	1
R422	male	60	120	76	162	65	24.7676	85	93.7	0.90715	5.9	1.31	1.49	1.29	0.254642	3	2		2	3	4	5	5	4	21	1
R428	male	58	110	82	156.5	62.5	25.5183	85	92	0.923913	4.6	1.74	1.38	2.15	0.765468	3	2		2	3	4	5	5	5	22	2
R433	male	53	114	80	177	79	25.2163	99	93	1.06452	4.3	3.25	1.47	0.94	-0.0618754	3	1	2	1	3	4	4	5	4	20	1
R443	male	43	110	68	160	63	24.6094	75.5	88.5	0.853107	5.6	1.17	1.58	1.35	0.300105	3	1	1	1	4	1	1	4	5	15	1
R444	male	36	110	80	163	58.5	22.0181	75.5	89.2	0.846413	5.5	0.94	2.02	1.35	0.300105	1	1	1	1	3	5	5	5	4	22	2
R45	male	47	118	88	158.2	67	26.7708	82.5	95	0.868421	5.5	3.96	1.06	2.05	0.71784	3	1	2	1	5	4	5	5	5	24	2
R452	male	48	110	80	168.1	68	24.0643	86.5	93	0.930108	5.4	1.02	1.6	2.03	0.708036	3	1	1	1	1	4	2	4	0	11	1
R457	male	29	118	70	164.3	56	20.745	74.3	84.6	0.878251	4.6	1.45	1.17	0.95	-0.0512933	3	2		1	4	4	4	4	4	20	1
R458	male	46	120	70	169.5	81	28.1933	98.5	98.5	1	5.6	1.92	1.14	1.02	0.0198026	3	1	1	1	3	2	1	1	1	8	1
R462	male	37	120	80	168	54	19.1327	77	89.2	0.863229	5.1	1.23	1.8	1.21	0.19062	2	1	1	1	3	3	3	4	4	17	1
R465	male	40	126	86	162.8	69	26.034	88.8	100	0.888	5.2	2.26	1.24	1.55	0.438255	3	1	1	1	4	3	3	5	4	19	1
R466	male	29	122	78	171.7	70.5	23.9138	89.2	97.8	0.912065	5.3	6.37	1.02	1.34	0.29267	3	1	2	1	4	4	5	5	5	23	2
R467	male	34	118	80	177	87.5	27.9294	96	101	0.950495	5.5	1.61	1.44	1.73	0.548121	3	2		1	4	4	4	5	4	21	1
R470	male	37	130	84	165.1	75.5	27.6983	86	95.1	0.904311	4.9	1.91	1.07	0.61	-0.494296	3	2		1	4	5	5	5	5	24	2
R474	male	33	120	82	172.6	67.5	22.658	80	93	0.860215	5.3	1.52	1.15	1.49	0.398776	3	1	1	1	3	4	4	5	5	21	1
R478	male	46	110	70	161.2	62.5	24.0519	86.3	92.5	0.932973	5.9	1.44	1.18	1.26	0.231112	3	2		1	4	5	4	4	5	22	2
R480	male	43	114	90	160	54	21.0938	74.8	80.7	0.92689	5.4	0.92	1.5	1.67	0.512824	3	1	1	1	4	5	4	5	4	22	2
R481	male	43	132	80	170.6	82	28.1745	95.5	97	0.984536	5.1	5.56	1.33	0.83	-0.18633	3	1	1	1	2	2	2	2	2	10	1
R482	male	35	120	80	159.5	52	20.4401	77	83.7	0.919952	5.7	1.15	2.07	0.68	-0.385662	3	2		2	5	5	5	5	5	25	2
R491	male	47	120	80	172.3	64	21.558	80	88.5	0.903955	6.2	3.4	1.22	1.1	0.0953102	3	1	1	1	4	4	4	4	4	20	1
R495	male	46	110	70	171.2	75	25.589	85	98.5	0.862944	5.5	2.33	1	0.93	-0.0725707	3	1	1	2	5	5	5	5	5	25	2
R496	male	44	118	76	178	72.5	22.8822	87.5	95.2	0.919118	5.3	1.99	1.14	1.73	0.548121	3	1	1	2	3	3	3	5	3	17	1
R497	male	44	110	70	175.2	94	30.6238	100.2	100	1.002	12.3	1.81	1.27	1.28	0.24686	3	2		1	5	5	5	5	5	25	2
R498	male	29	120	80	157	68	27.5873	83.7	94	0.890426	5.3	4.26	0.93	2.12	0.751416	3	1	1	1	4	5	5	5	4	23	2
R499	male	53	130	84	162.5	65	24.6154	88	92.4	0.952381	5.4	1.03	1.17	1.27	0.239017	3	1	1	1	3	2	2	3	2	12	1
R501	male	39	164	100	166.3	77	27.8424	92.7	97.2	0.953704	5.5	2.62	1.01	1.06	0.0582689	3	2		1	4	5	4	5	5	23	2
R503	male	55	140	88	164.4	67	24.7897	90.5	91.8	0.985839	5.5	2.6	1.32	1.64	0.494696	3	1	1	2	3	3	3	5	4	18	1
R505	male	42	100	76	162.2	57	21.6657	77	88.5	0.870056	5.2	0.59	1.64	1.12	0.113329	3	1	1	1	4	4	5	5	5	23	2
R507	male	45	110	72	167.6	75	26.7001	88	98.9	0.889788	5.3	1.46	1.06	0.74	-0.301105	3	1	1	1	3	5	4	0	1	13	1
R509	male	38	106	80	167.1	73	26.1439	95	96	0.989583	5.8	1.15	1.5	0.69	-0.371064	3	1	1	1	3	4	4	4	4	19	1
R512	male	38	126	80	175.1	54	17.6125	70	86	0.813953	5.3	0.5	2.07	2.09	0.737164	3	2		1	4	5	5	5	5	24	2
R514	male	36	116	80	169.5	61	21.232	74.3	89	0.834831	4.9	0.74	1.64	2.15	0.765468	3	2		1	4	5	5	5	4	23	2
R516	male	44	120	68	167.1	60.5	21.6672	78.5	90	0.872222	5.1	1.15	1.21	0.96	-0.040822	3	2		2	3	4	4	5	4	20	1
R519	male	47	144	90	169.6	69	23.9882	88	96	0.916667	5.3	1.07	1.61	1.36	0.307485	3	1	1	1	4	4	4	5	4	21	1
R523	male	54	120	60	163	82	30.863	103.5	100	1.035	5.2	1.35	1.12	1.46	0.378436	3	1	1	1	4	4	4	4	4	20	1
R527	male	39	118	70	172	62	20.9573	82.2	87.8	0.936219	6	2.3	1.69	2.57	0.943906	2	1	1	1	5	5	5	5	5	25	2
R528	male	45	120	84	169.6	71.5	24.8573	75.5	93.5	0.807487	5.1	1.52	1.18	0.92	-0.0833816	3	1	1	1	3	4	4	5	3	19	1
R529	male	50	120	84	170.2	72.5	25.0276	90.5	97	0.93299	4.8	0.64	1.57	1.06	0.0582689	3	2		1	3	3	3	3	3	15	1
R530	male	41	100	70	166	65.5	23.7698	83.3	93	0.895699	5	1.32	1.58	1.08	0.076961	3	2		1	4	4	4	5	5	22	2
R531	male	44	120	80	171	71	24.281	89.5	94.5	0.94709	5.1	1.23	1.35	1.75	0.559616	3	1	1	1	3	3	2	3	2	13	1
R532	male	44	124	70	164	47	17.4747	71.5	81.8	0.874083	4.7	1.81	1.17	1.35	0.300105	3	2		1	3	4	5	5	4	21	1
R538	male	44	120	80	159.5	54	21.2262	70	83.5	0.838323	4.4	0.75	1.32	1.86	0.620576	3	2		1	2	2	3	3	2	12	1
R539	male	35	120	70	174.5	85	27.9144	56	100.5	0.557214	5.1	0.64	1.34	1.6	0.470004	3	1	1	2	3	4	4	4	4	19	1
R54	male	39	110	70	166.3	51.5	18.6218	72.2	83.8	0.861575	5.2	0.77	1.99	0.71	-0.34249	3	1	1	1	4	5	5	5	5	24	2
R543	male	48	180	120	171.5	82	27.8795	93.1	101	0.921782	5.5	3.23	1.3	2.48	0.908259	3	2		1	3	3	4	4	4	18	1
R545	male	29	108	72	176	68.5	22.1139	80.7	90.5	0.891713	4.1	0.74	1.37	1.43	0.357674	3	1	1	1	3	5	5	5	4	22	2
R549	male	42	106	68	172.5	83	27.8933	92	98.1	0.937819	4.4	0.88	1.46	0.96	-0.040822	3	1	1	1	3	4	5	5	4	21	1
R551	male	52	102	70	164	64	23.7954	83.5	89.5	0.932961	5	2.49	1.14	1.41	0.34359	3	2		2	3	3	3	3	3	15	1
R558	male	33	100	58	163.5	56	20.9485	73.5	86	0.854651	5.4	0.97	1.64	0.58	-0.544727	3	1	1	2	3	3	3	4	4	17	1
R560	male	28	120	76	165	68	24.977	85.2	90.7	0.939361	4.3	8.32	1.28	1.77	0.57098	3	2		1	3	3	4	4	5	19	1
R565	male	34	120	84	168.7	78	27.4072	88.5	95	0.931579	5.4	6.72	1.04	1.81	0.593327	3	2		1	5	5	5	5	0	20	1
R567	male	23	120	80	171.5	51	17.3397	71	81	0.876543	4.3	0.99	1.33	2.4	0.875469	3	1	1	1	4	5	5	5	5	24	2
R572	male	43	130	80	168.5	77	27.1201	95	99	0.959596	4.9	2.88	1.34	0.91	-0.0943107	2	1	1	1	4	5	5	5	5	24	2
R574	male	24	110	76	172.5	57.5	19.3237	71	86	0.825581	4.7	0.63	1.42	1.91	0.647103	3	1	1	1	3	2	4	5	4	18	1
R581	male	27	108	70	179	84	26.2164	88.3	102.1	0.864838	4.6	2.39	1.09	2.59	0.951658	3	1	1	1	3	4	4	5	4	20	1
R584	male	29	120	90	168.5	73	25.7112	86.3	95	0.908421	4.7	3.48	1.14	1.13	0.122218	3	1	1	1	3	5	5	5	5	23	2
R585	male	43	168	102	160.3	68.5	26.6578	89	93	0.956989	4.9	2.01	1.56	0.88	-0.127833	3	1	1	1	3	4	4	5	5	21	1
R590	male	26	110	70	174.5	61	20.0327	70.5	89	0.792135	4.7	0.38	1.68	0.87	-0.139262	3	1	1	1	4	2	3	5	4	18	1
R594	male	38	102	80	167.1	75	26.8601	96	95	1.01053	4.4	1.52	1.29	1.41	0.34359	3	1	1	1	5	5	5	5	5	25	2
R595	male	40	120	80	163.5	72	26.9338	86.6	93	0.931183	4.6	2.02	0.96	1.11	0.10436	3	1	1	1	3	4	5	5	4	21	1
R596	male	51	110	64	162	65	24.7676	90.7	95	0.954737	4.9	1.52	1.54	2.47	0.904218	3	2		2	3	3	3	3	3	15	1
R601	male	25	108	80	169.4	52	18.1208	64	85.1	0.752056	4.9	1.38	1.43	2.15	0.765468	3	2		1	3	4	4	4	4	19	1
R602	male	26	120	90	176.8	94	30.0721	94.6	106	0.892453	5.6	1.47	1.18	2.12	0.751416	3	1	1	1	3	5	5	5	5	23	2
R606	male	46	120	70	158.8	52.5	20.8189	75	87.1	0.861079	4.9	1.22	1.27	0.75	-0.287682	3	1	1	1	5	5	5	5	5	25	2
R609	male	30	110	60	163.8	57	21.2445	70.2	86.5	0.811561	5.6	0.53	1.71	1.93	0.65752	3	2		1	4	4	5	5	4	22	2
R610	male	56	124	80	166.3	59.5	21.5146	73.8	91	0.810989	5.6	0.98	1.72	0.61	-0.494296	3	1	1	1	2	4	4	4	5	19	1
R611	male	27	130	76	167	59	21.1553	78	91.8	0.849673	5.2	1.18	1.26	1.04	0.0392207	3	2		1	4	4	4	5	5	22	2
R616	male	23	118	70	156.5	49	20.0063	70	82	0.853659	4.9	0.97	1.64	0.66	-0.415515	3	2		1	4	4	5	5	4	22	2
R617	male	34	126	88	174.7	88.5	28.9973	100.2	103	0.972816	4.8	2.98	1.37	1.48	0.392042	3	1	1	1	5	5	5	5	5	25	2
R618	male	31	130	90	158.1	67.5	27.0047	89.2	96	0.929167	5.2	2.56	1.4	0.68	-0.385662	3	1	1	1	4	5	5	5	4	23	2
R621	male	52	128	80	162	70	26.6728	87	93.5	0.930481	5.2	0.57	1.55	1.06	0.0582689	3	1	1	1	3	3	4	5	4	19	1
R624	male	43	120	74	167.5	68	24.237	82	96.3	0.851506	5.2	0.73	1.69	1.01	0.00995033	3	1	1	1	4	3	3	3	3	16	1
R633	male	30	110	70	166.8	59.5	21.3858	79.2	91	0.87033	5	0.61	1.73	2.13	0.756122	3	2		1	4	4	5	5	5	23	2
R651	male	24	130	82	176.5	99.5	31.9399	98.6	108.7	0.907084	4.8	2.03	1.03	2.08	0.732368	3	1	1	1	4	4	5	5	4	22	2
R658	male	48	108	70	164.5	60	22.1727	83	89	0.932584	15.6	2.14	1.2	1.05	0.0487902	2	1	1	1	3	4	4	5	4	20	1
R659	male	41	110	66	172.7	63.5	21.2907	78	91	0.857143	5.4	0.96	1.16	1.37	0.314811	3	2		1	3	4	5	5	5	22	2
R66	male	33	130	76	171.3	67	22.8328	79	94	0.840426	5	1.09	1.17	0.93	-0.0725707	2	1	1	2	4	4	4	4	4	20	1
R661	male	29	100	68	165.5	79	28.8424	91.4	100.5	0.909453	4.9	2.08	1.09	0.8	-0.223144	3	2		1	4	5	5	5	4	23	2
R662	male	49	120	80	168.4	67.5	23.8023	80	87.9	0.910125	5.4	0.59	1.55	1.04	0.0392207	3	2		1	3	4	4	4	4	19	1
R663	male	51	110	80	156.6	65	26.5051	90.5	95.5	0.947644	5	1.35	1.18	0.94	-0.0618754	3	2		1	3	4	4	5	5	21	1
R673	male	28	132	88	168.7	86	30.2182	96.7	107	0.903738	4.8	2.25	1.21	2.34	0.850151	3	1	1	1	5	0	0	0	0	5	1
R674	male	23	116	82	177.5	55.5	17.6156	66.3	87.5	0.757714	4.9	0.78	1.6	2.56	0.940007	3	2		1	5	0	0	0	0	5	1
R678	male	36	128	88	161.7	55	21.035	76	86.5	0.878613	5.2	0.61	1.64	1.31	0.270027	3	2		1	4	5	5	4	4	22	2
R680	male	41	128	82	171.7	74.5	25.2706	87.2	95.5	0.913089	5.8	1.07	1.14	1.12	0.113329	3	1	1	1	5	4	3	5	4	21	1
R685	male	28	120	70	170	63.5	21.9723	76.4	88	0.868182	5.4	1.06	1.45	1.15	0.139762	2	2		1	5	5	5	5	5	25	2
R688	male	25	96	60	162.2	58.5	22.2359	73	88	0.829545	5.3	0.84	1.21	1.27	0.239017	3	2		1	5	0	0	0	0	5	1
R690	male	39	124	98	165.6	60.5	22.0615	76.3	90	0.847778	5.6	0.37	1.38	1	0	3	2		1	4	4	4	4	4	20	1
R692	male	28	106	64	167.8	59	20.9541	68	87	0.781609	5.3	0.96	1.52	1.55	0.438255	3	1	1	1	3	2	3	5	4	17	1
R711	male	28	110	76	172.8	60	20.0939	76.3	92	0.829348	4.6	2.19	1.2	1.46	0.378436	3	1	1	1	3	4	5	5	5	22	2
R712	male	29	110	70	173.6	70	23.2273	79.5	93.6	0.849359	4.5	1.49	1.3	0.84	-0.174353	3	2		1	5	5	5	5	5	25	2
R74	male	57	126	86	161.9	49	18.694	71.3	82	0.869512	5.5	0.78	1.93	0.54	-0.616186	3	1	1	1	3	4	5	5	5	22	2
R81	male	37	130	80	173.1	66	22.0267	82	90	0.911111	5.5	0.86	1.62	1.05	0.0487902	2	1	2	1	3	5	5	5	1	19	1
R88	male	40	120	90	163.6	63	23.5382	85	89.8	0.946548	4.9	1.42	1.13	1.46	0.378436	3	2		1	4	5	5	5	5	24	2
R90	male	51	140	90	168.1	53	18.756	85.5	91	0.93956	5.5	1.13	1.17	2.02	0.703098	3	2		1	3	4	4	5	4	20	1
R958	male	32	120	70	168.7	75.5	26.5287	85.3	97.2	0.877572	5.4	8.29	1.39	1.31	0.270027	3	1	1	1	4	5	5	5	5	24	2
R960	male	58	140	90	160.8	70	27.0723	94.7	95	0.996842	4.8	1.11	1.41	0.84	-0.174353	3	2		2	3	4	5	5	5	22	2
R965	male	59	140	90	167	60	21.5139	71.1	87.2	0.815367	4.5	0.74	2.06	0.66	-0.415515	3	1	1	1	3	4	5	5	5	22	2
R970	male	25	98	70	171.5	52.5	17.8497	70.2	83	0.845783	4.4	0.85	1.86	2.33	0.845868	3	2		1	5	5	5	5	5	25	2
R979	male	42	110	75	167	66.5	23.8445	82	88	0.931818	5.7	0.58	1.7	1.12	0.113329	2	2		1	3	4	4	4	4	19	1
R984	male	65	160	90	157.3	60	24.249	93.5	90.5	1.03315	5.1	1.71	1.83	1.32	0.277632	1	2		1	2	3	2	3	3	13	1
R985	male	55	110	80	163	55.5	20.889	68.5	81	0.845679	4.7	1.39	1.55	1.15	0.139762	2	2		1	2	3	3	4	4	16	1
R988	male	56	120	50	152	58.5	25.3203	71.2	81	0.879012	4.6	0.54	1.66	1.85	0.615186	2	1	1	1	3	4	4	5	5	21	1
R989	male	51	110	70	168.8	59	20.7065	73	85.8	0.850816	6.4	0.74	1.16	0.66	-0.415515	2	2		1	2	3	3	3	2	13	1
R996	male	44	110	80	155.2	48.5	20.1353	73	82	0.890244	4.9	0.41	2.58	2.06	0.722706	2	1	2	1	5	5	5	5	5	25	2
R998	male	28	120	80	169	65	22.7583	82.5	93	0.887097	6.3	2.2	1.04	1.38	0.322083	3	1	1	1	5	5	5	5	5	25	2
Z105	male	26	110	70	166.5	61.5	22.1843	78.8	91	0.865934	5.1	0.96	1.53	1.03	0.0295588	3	2		2	5	5	5	5	5	25	2
Z117	male	56	140	90	166.7	79.5	28.6086	94.5	102	0.926471	7	2.01	1.04	0.99	-0.0100503	3	1	2	1	4	5	5	5	5	24	2
Z123	male	38	102	64	171.6	70.5	23.9417	80.7	94.3	0.855779	5.3	0.6	1.39	1.83	0.604316	3	1	1	1	4	4	5	5	4	22	2
Z126	male	24	120	80	166	60.5	21.9553	78.5	91.5	0.857923	5.5	2.69	1.11	1.92	0.652325	3	1	1	1	5	5	5	5	4	24	2
Z130	male	39	100	80	166	59	21.4109	80	90.8	0.881057	5.3	0.62	1.3	1.19	0.173953	3	2		1	4	4	4	5	5	22	2
Z134	male	27	100	74	164	47	17.4747	63.4	82	0.773171	5.3	0.42	1.21	1.16	0.14842	3	2		2	3	2	2	3	2	12	1
Z135	male	38	110	80	168	56.5	20.0184	77	87.5	0.88	4.5	0.75	1.25	1.26	0.231112	3	2		1	3	5	5	5	5	23	2
Z142	male	34	108	70	176	75	24.2123	85.5	96.5	0.88601	5.3	0.72	2.18	0.9	-0.105361	3	1	1	1	3	4	3	4	3	17	1
Z165	male	48	120	80	173.2	77	25.6682	87.8	99.6	0.881526	5.2	0.81	1.18	1.36	0.307485	3	1	2	1	5	5	5	5	5	25	2
Z177	male	39	120	86	169.2	71	24.8003	88	96.5	0.911917	5.4	0.97	1.25	1.07	0.0676586	2	2		1	4	5	5	5	4	23	2
Z180	male	45	145	84	175.4	59.5	19.3401	76.6	88	0.870455	5.6	0.91	2.45	1.46	0.378436	2	1	1	1	3	2	2	5	4	16	1
Z188	male	31	110	62	170.5	57.7	19.8485	72	86.1	0.836237	6.1	0.76	1.84	1.18	0.165514	3	1	1	1	3	4	5	5	5	22	2
Z200	male	44	130	70	158.5	54.5	21.6939	76	85.8	0.885781	5.1	1.56	1.6	1.51	0.41211	2	1	1	1	3	2	3	5	3	16	1
Z214	male	47	110	80	163	66	24.841	81	92.6	0.87473	5.6	1.36	1.22	1.17	0.157004	3	2		1	3	4	4	4	4	19	1
Z218	male	35	126	80	154	48	20.2395	67.5	79	0.85443	5.1	0.96	1.91	0.7	-0.356675	3	1	1	1	1	1	1	1	1	5	1
Z220	male	33	100	70	174.2	74	24.3857	89	99.5	0.894472	5.4	3.24	1.11	1.03	0.0295588	2	1	1	1	4	5	5	5	5	24	2
Z224	male	46	126	84	165.7	75	27.3159	89.3	98.4	0.90752	4	0.59	1.5	1	0	3	2		1	4	5	5	5	4	23	2
Z226	male	46	110	80	174.2	71	23.3971	86.7	97.5	0.889231	5.3	2.37	1.3	1.2	0.182322	3	1	1	1	4	4	4	5	4	21	1
Z227	male	29	108	70	167.2	59	21.1047	73.5	88	0.835227	4.7	0.5	1.59	2.48	0.908259	3	2		1	3	4	4	5	4	20	1
Z228	male	40	120	78	172.3	83	27.9581	95	100	0.95	5.1	0.67	1.4	2.2	0.788457	3	2		1	4	4	4	4	4	20	1
Z231	male	60	150	84	159	67.5	26.6999	89.5	93.2	0.9603	5.3	1.08	1.3	0.95	-0.0512933	3	2		2	2	4	4	5	5	20	1
Z233	male	44	116	86	168.6	82.5	29.0228	99.3	101	0.983168	5.5	1.2	1.11	1.43	0.357674	3	1	2	1	3	5	5	5	5	23	2
Z235	male	42	120	80	168	51	18.0697	70	84	0.833333	4.3	0.87	2.29	1.16	0.14842	3	2		1	3	5	5	5	4	22	2
Z242	male	41	120	80	175	73.5	24	90.5	94.5	0.957672	5.2	0.8	1.36	1.08	0.076961	3	1	1	1	4	5	5	5	4	23	2
Z246	male	48	140	100	171.4	96	32.6776	106	109	0.972477	6.1	1.18	1.14	0.88	-0.127833	3	1	1	1	4	5	5	5	5	24	2
Z250	male	36	100	60	173.9	68.5	22.6512	81.2	94	0.86383	5.3	2.07	1.11	0.96	-0.040822	3	1	1	1	5	5	5	5	4	24	2
Z255	male	36	150	110	185.4	80	23.274	86	99	0.868687	6.3	10.91	1.87	1.1	0.0953102	3	2		1	5	5	5	5	4	24	2
Z258	male	41	120	84	172.6	90	30.2107	101.3	103.5	0.978744	5.9	2.7	1.38	1.41	0.34359	3	2		1	4	4	4	5	4	21	1
Z261	male	30	130	90	165	53	19.4674	66	83	0.795181	4.6	0.65	1.66	1.49	0.398776	3	1	1	1	5	5	5	5	5	25	2
Z267	male	57	144	86	163.5	76	28.4301	89.3	100.4	0.889442	5.7	1.41	0.96	0.74	-0.301105	3	2		1	3	1	2	5	3	14	1
Z270	male	55	158	90	175	73	23.8367	87.2	91.7	0.950927	5.3	1.96	1.17	0.92	-0.0833816	3	2		2	1	3	3	2	3	12	1
Z281	male	47	170	118	171.7	80	27.1362	91.2	96	0.95	5.6	1.48	1.41	1.93	0.65752	3	2		1	3	3	4	3	4	17	1
Z284	male	34	100	70	168	64	22.6757	82.7	91.3	0.905805	5.1	1.76	1.64	1.55	0.438255	3	1	1	1	3	5	5	5	4	22	2
Z286	male	38	100	62	164	71.5	26.5839	81	91.6	0.884279	5.3	1.48	1.27	0.82	-0.198451	3	2		1	5	5	5	5	5	25	2
Z287	male	25	120	80	177	62.5	19.9496	68.5	87	0.787356	5.2	1.45	1.02	1.42	0.350657	3	2		1	4	5	5	5	5	24	2
Z289	male	38	124	86	172.6	77	25.8469	89.6	100	0.896	4.7	1.5	1.36	1.4	0.336472	3	1	1	1	4	5	5	5	4	23	2
Z294	male	35	102	66	164	69	25.6544	83.5	94.6	0.882664	4.8	2	1.78	2.19	0.783902	3	2		1	3	4	4	4	4	19	1
Z296	male	38	110	80	164.2	63	23.3665	82.3	90.5	0.909392	4.8	1.9	1.05	2.55	0.936093	3	2		1	5	5	5	5	5	25	2
Z301	male	44	104	82	175	85	27.7551	91.5	101	0.905941	5.1	1.01	1.26	1.03	0.0295588	3	2		2	4	5	5	5	5	24	2
Z303	male	27	110	60	163	56.5	21.2654	71	83	0.855422	5.2	0.98	1.27	0.59	-0.527633	3	2		2	3	5	5	5	1	19	1
Z304	male	26	114	70	170.7	76	26.0823	88	96.4	0.912863	5.7	2.61	1.21	1.03	0.0295588	3	1	1	1	4	4	4	3	3	18	1
Z305	male	55	138	84	172.9	78	26.0918	95.5	99	0.964646	4.3	1.17	1.54	1.19	0.173953	3	2		1	3	3	3	3	3	15	1
Z311	male	35	120	90	166.4	70.5	25.4614	84.3	93.2	0.904506	5.4	1.78	1.25	2.19	0.783902	3	2		1	4	4	4	5	4	21	1
Z314	male	36	110	70	169.3	61	21.2822	76.5	88.5	0.864407	4.6	1.29	1.63	1.92	0.652325	3	1	1	1	5	5	5	5	5	25	2
Z324	male	34	100	70	164	46.5	17.2888	67	83	0.807229	4.8	0.73	1.66	1.15	0.139762	3	1	1	1	5	5	5	5	5	25	2
Z326	male	47	130	88	164.5	61	22.5423	84.5	86.7	0.974625	6	1.18	1.28	1.82	0.598837	3	1	1	1	2	3	3	5	3	16	1
Z338	male	50	100	68	161.2	55	21.1657	74.5	85.5	0.871345	5	1.12	1.49	1.58	0.457425	3	2		1	4	4	4	4	4	20	1
Z340	male	62	120	80	157.7	56.5	22.7188	75.2	90	0.835556	4.8	0.68	1.34	1.51	0.41211	3	2		1	4	4	4	4	4	20	1
Z346	male	45	108	70	169.2	80	27.944	96.7	91.2	1.06031	5.7	1.82	1.01	1.6	0.470004	2	2		2	3	3	3	4	5	18	1
Z348	male	29	140	80	167	65	23.3067	78.9	94	0.839362	5.3	0.53	1.67	1.12	0.113329	2	1	1	1	5	5	5	5	5	25	2
Z350	male	50	138	88	176	104	33.5744	113.3	112.5	1.00711	6.9	3.16	1.15	2.27	0.81978	3	2		1	4	4	4	4	4	20	1
Z351	male	51	110	70	164.5	50	18.4773	67	82.7	0.810157	5.4	0.6	1.61	1.01	0.00995033	3	1	1	2	3	5	5	5	5	23	2
Z353	male	33	130	80	175.2	72	23.4566	86.6	100	0.866	6	0.96	1.91	1.42	0.350657	3	1	1	1	3	5	5	5	4	22	2
Z354	male	31	140	90	169.5	84.5	29.4115	100	105	0.952381	5.9	9.4	1.65	0.94	-0.0618754	3	1	1	1	4	4	5	5	4	22	2
Z357	male	38	120	76	167.5	70	24.9499	87.7	96.3	0.910696	5.7	0.96	1.19	1.94	0.662688	3	2		1	5	5	5	5	4	24	2
Z367	male	24	106	76	165.5	75	27.382	87.5	96	0.911458	4.9	1.68	1.58	1.69	0.524729	3	2		1	4	4	4	5	5	22	2
Z370	male	45	120	78	168.3	51.5	18.1819	69.5	84.5	0.822485	6	1.54	1.65	1.86	0.620576	3	1	1	1	5	5	5	5	5	25	2
Z372	male	37	128	80	160	61	23.8281	75.2	88	0.854545	5.8	0.9	1.22	1.56	0.444686	3	1	1	1	4	4	5	5	4	22	2
Z376	male	33	110	60	173.1	78	26.0316	88.1	96	0.917708	5.9	2.41	1.11	1.43	0.357674	3	1	1	1	4	4	4	5	4	21	1
Z377	male	28	140	90	168.8	57.5	20.1801	72.2	88	0.820455	5.2	0.7	1.51	1.11	0.10436	2	2		1	4	4	5	5	5	23	2
Z380	male	37	100	64	169.3	59	20.5844	72	86.5	0.83237	5.6	1.29	1.36	1.33	0.285179	3	1	1	1	3	5	5	4	5	22	2
Z384	male	29	134	88	165.6	64.5	23.5201	78	92	0.847826	5.2	2.5	1.33	0.96	-0.040822	3	1	1	1	5	5	5	5	5	25	2
Z385	male	29	110	70	163	50.5	19.0071	69.6	85	0.818824	5.1	0.87	1.65	1.46	0.378436	3	2		1	5	5	4	5	3	22	2
Z386	male	45	122	80	160	54	21.0938	74.8	86.5	0.86474	5	2.56	1.11	2.19	0.783902	3	2		1	4	5	5	5	4	23	2
Z387	male	32	100	70	165.5	60	21.9056	77	87.5	0.88	5	0.59	1.69	1.7	0.530628	3	1	1	1	3	5	5	5	4	22	2
Z390	male	24	126	80	170	52	17.9931	68.6	82.9	0.827503	4.9	0.93	1.01	1.12	0.113329	3	1	1	1	3	4	4	5	4	20	1
Z392	male	39	120	80	160.2	78	30.3927	99.3	101	0.983168	5.3	2.47	0.89	1.58	0.457425	3	1	1	1	4	4	4	4	4	20	1
Z397	male	40	110	80	164.5	49	18.1077	71.3	82.9	0.860072	4.8	1.44	2.07	2.58	0.947789	3	1	1	1	4	5	5	5	5	24	2
Z404	male	30	117	80	163	67	25.2174	84.3	94	0.896809	5.9	2.25	1	2.19	0.783902	3	2		1	4	5	5	5	4	23	2
Z409	male	40	110	80	165.5	76.5	27.9296	92.8	100	0.928	6.6	3.6	1	1.18	0.165514	3	1	1	1	2	4	3	3	1	13	1
Z410	male	28	120	70	170.8	65.5	22.4525	81.6	88.5	0.922034	5.1	1.77	1.15	1.48	0.392042	3	1	1	1	4	4	4	5	4	21	1
Z415	male	46	140	90	170.9	67.5	23.111	88.4	89	0.993258	6.2	1.77	0.96	1.72	0.542324	3	1	1	1	3	5	5	5	5	23	2
Z434	male	30	110	80	168.2	52.5	18.557	70	80	0.875	5.5	1	1.64	1.31	0.270027	3	1	1	1	4	4	5	5	4	22	2
Z438	male	39	118	70	162.7	65.5	24.7438	85	91	0.934066	5.4	1.48	1.55	1	0	3	1	1	1	3	5	5	4	4	21	1
Z444	male	41	100	80	169.6	64	22.2499	78	89.8	0.868597	6.1	0.64	1.65	1.66	0.506818	2	2		1	3	4	4	5	4	20	1
Z454	male	53	104	90	159.6	60.5	23.7514	72.8	88	0.827273	6.6	1.91	1.46	0.9	-0.105361	2	1	1	1	3	4	3	4	3	17	1
Z467	male	36	120	80	161.2	54	20.7809	69	85	0.811765	6.1	1.18	2.07	1.04	0.0392207	2	1	1	1	4	5	5	5	4	23	2
Z471	male	40	140	80	167	58.5	20.976	67.6	85.3	0.792497	5.1	0.75	2.01	1.93	0.65752	2	2		1	3	4	5	5	4	21	1
Z483	male	39	120	80	153.8	55	23.2514	75.5	82	0.920732	9.5	1.12	1.36	2.34	0.850151	3	2		2	4	4	5	5	5	23	2
Z484	male	45	118	72	169.6	51.5	17.9042	66.5	82.5	0.806061	5.1	0.69	1.59	0.96	-0.040822	3	2		2	4	5	5	5	5	24	2
Z487	male	25	94	72	160	67	26.1719	82.5	94.5	0.873016	4.7	1.54	1.35	1.1	0.0953102	3	2		1	3	4	2	5	5	19	1
Z488	male	45	104	60	170.5	63.5	21.8436	77.4	88.8	0.871622	6.1	0.77	1.85	1.25	0.223144	3	2		2	2	2	2	2	1	9	1
Z489	male	35	112	84	164.9	70.5	25.9267	80	94.6	0.845666	4.9	1.52	1.25	1.06	0.0582689	3	2		2	3	4	5	5	5	22	2
Z491	male	31	124	88	167.5	66	23.5242	88.3	92.8	0.951509	4.3	1.74	1.64	1.19	0.173953	3	1	1	1	5	5	5	5	5	25	2
Z492	male	42	134	88	159.1	53.5	21.1355	75.7	87	0.870115	5.4	1.23	1.64	1.67	0.512824	3	2		1	3	4	4	5	4	20	1
Z493	male	36	104	90	161.3	58	22.2925	79.5	90	0.883333	4.7	0.94	1.31	1.95	0.667829	2	2		1	4	4	4	5	4	21	1
Z495	male	39	96	70	167	68	24.3824	74.5	92.5	0.805405	5.4	0.63	1.25	1.09	0.0861777	3	1	1	1	3	4	5	5	5	22	2
Z496	male	37	100	60	159	62	24.5243	82	94	0.87234	4.6	0.56	1.12	1.15	0.139762	3	1	1	2	3	4	4	5	3	19	1
Z498	male	30	110	70	167	70	25.0995	81.8	93.2	0.877682	4.8	1.96	1.05	1.39	0.329304	2	1	2	1	5	5	5	5	5	25	2
Z62	male	42	120	78	165.7	66.5	24.2201	87.3	89.5	0.975419	4.6	3.11	1.35	0.94	-0.0618754	2	1	2	1	4	5	5	5	5	24	2
Z63	male	51	130	80	162	78	29.7211	92	97	0.948454	4.6	1.17	1.44	1.3	0.262364	3	2		1	3	2	2	4	5	16	1
Z64	male	43	120	78	171.7	74.5	25.2706	87	95	0.915789	5.3	0.91	1.52	2.44	0.891998	3	2		1	4	5	5	5	4	23	2
Z83	male	64	144	80	159.5	61.5	24.1743	85.6	90.5	0.945856	5.5	1.48	1.04	1.14	0.131028	3	2		2	3	4	4	5	4	20	1
Z95	male	47	116	76	165	62.5	22.9568	84	89.5	0.938547	5	3.66	1.01	0.59	-0.527633	3	2		1	3	4	4	5	4	20	1

## Sheet: Sheet2
lnIgM	age	BMI	WHR
0.641854	37	29.3427	0.93
0.239017	25	21.5329	0.78022
0.0953102	39	28.0102	0.912371
-0.478036	44	28.4082	0.993958
0.10436	34	27.2509	0.841121
0.756122	39	23.1289	0.78913
-0.174353	48	28.2007	1.0102
0.625938	37	23.084	0.911111
-0.0100503	51	30.116	0.947633
0.0487902	34	20.9817	0.851685
0.113329	43	21.182	0.837004
0.0295588	39	23.8445	0.976536
0.364643	32	24.6755	0.886631
-0.174353	37	20.9885	0.876243
0.48858	39	19.9471	0.844603
-0.478036	39	26.2507	0.878218
0.182322	34	23.6614	0.815217
-0.328504	46	28.7015	1.06468
-0.0512933	33	23.5294	0.961538
0.0198026	31	26.4255	0.882653
0.285179	25	21.8889	0.884615
-0.0304592	25	23.7788	0.89899
0.438255	36	25.2244	0.845588
0.722706	48	23.2788	0.896739
-0.356675	35	25.3515	0.896907
-0.127833	49	30.0408	0.982353
0.14842	45	24.7409	0.978771
0.00995033	38	27.0104	0.960703
0.131028	35	21.691	0.858696
0.300105	31	26.0484	0.91
0.113329	47	23.8754	0.941489
0.470004	29	22.8374	0.751295
0.604316	32	25.3593	0.882051
0.285179	24	26.0738	0.912766
-0.116534	41	24.6021	0.87732
-0.462035	26	22.7841	0.874862
0.378436	41	28.0992	0.963257
0.385262	38	30.2963	0.913462
0.494696	37	19.5912	0.816327
-0.634878	66	20.6882	0.868539
-0.0725707	66	23.7024	0.900763
-0.462035	33	23.7698	0.904865
0.0295588	66	29.4439	0.973451
-0.0304592	45	24.6496	0.950324
-0.527633	40	27.5139	0.912821
0.29267	30	24.2903	0.93299
0.122218	38	25.6803	0.908247
0.392042	28	17.1045	0.76875
0.678034	30	22.743	0.881356
-0.544727	27	25.4106	0.856436
0.10436	33	30.4705	0.946939
-0.478036	36	26.0628	0.899598
0.371564	66	22.9058	0.891304
0.336472	60	23.9361	0.921613
0.425268	69	25.0336	0.933333
0.207014	27	24.2642	0.879085
-0.314711	24	20.8326	0.802198
0.500775	25	24.2764	0.936842
0.364643	48	21.693	0.865491
-0.510826	38	25.559	0.895745
0.559616	43	19.715	0.888398
0.451076	37	24.0825	0.936842
-0.0725707	36	16.7255	0.823171
0.832909	37	20.148	0.957645
-0.446287	34	25.4949	0.956522
0.182322	36	27.4382	0.956731
0.756122	48	27.3231	0.744444
0.076961	52	31.2078	0.984925
0.364643	40	27.0531	0.91
-0.287682	30	27.1996	0.884615
0.277632	26	24.9135	0.87449
0.0861777	43	26.0933	0.876393
0.34359	43	21.1372	0.830682
0.792993	39	21.0769	0.825893
-0.673345	51	26.6073	0.885279
-0.510826	56	20.9974	0.857143
0.891998	34	22.3835	0.829571
0.14842	27	17.782	0.851198
0.548121	47	21.3027	0.834973
-0.223144	41	24.6094	0.942373
-0.139262	46	20.6193	0.825556
0.157004	32	23.939	0.829989
0.879627	30	22.0581	0.863229
0.636577	41	19.2901	0.785714
-0.430783	59	23.1884	0.897297
0.598837	35	24.7417	0.913978
0.943906	40	22.6939	0.886644
0.647103	34	30.5992	0.943842
0.678034	43	29.1941	0.896907
0.0487902	46	23.7812	0.91901
0.350657	27	17.8367	0.831395
0.792993	32	21.1144	0.960656
-0.0943107	38	22.9088	0.871379
0.542324	35	19.6675	0.840237
0.815365	31	21.941	0.869714
0.34359	23	24.9796	0.835354
0.565314	46	27.6983	0.881443
0.463734	45	22.9609	0.967033
0.300105	34	25.1335	0.945178
-0.223144	29	25.937	0.882051
-0.400478	30	18.2099	0.718391
0.524729	37	22.4135	0.887097
-0.274437	39	19.6539	0.87469
0.34359	22	29.0638	0.913876
0.494696	37	21.7765	0.893271
0.307485	57	28.2738	0.910282
0.270027	28	24.8016	0.869565
0.48858	60	26.098	0.936508
0.615186	66	23.0722	0.873563
0.0861777	31	20.148	0.8125
0.0487902	38	21.3073	0.894495
0.683097	34	24.2964	0.922652
0.371564	26	22.3334	0.831868
-0.18633	47	25.6199	0.960251
0.470004	40	24.529	0.840212
-0.174353	43	30.2843	0.970149
0.254642	53	22.5725	0.888889
0.0487902	44	29.0335	1.015
0.357674	32	21.0514	0.874251
0.139762	36	29.3998	0.921053
0.19062	27	21.1073	0.850437
0.916291	28	24.3646	0.89192
0.837248	28	35.1131	0.964602
0.215111	24	17.3195	0.803357
0.593327	25	19.4204	0.801136
0.307485	52	21.709	0.868906
-0.510826	29	23.3564	0.847312
-0.287682	44	23.8462	0.931148
0.476234	25	20.5688	0.887209
-0.634878	30	21.6462	0.779915
-0.385662	32	25.048	0.92731
0.476234	34	24.357	0.944386
0.438255	40	25.7485	0.92091
0.667829	45	25.3444	0.892632
0.270027	25	21.0871	0.837264
0.792993	27	20.2812	0.872222
0.00995033	32	25.704	0.891192
0.548121	43	21.6716	0.869318
-0.0618754	42	25.8469	0.955348
-0.150823	37	22.1367	0.89011
0.0676586	40	19.2526	0.849711
-0.314711	30	19.7237	0.798824
-0.356675	26	20.9333	0.816092
-0.116534	33	32.7694	0.910653
0.277632	27	22.8936	0.815545
0.494696	25	18.2715	0.797753
0.14842	26	22.0677	0.847953
-0.116534	30	24.0671	0.831897
0.559616	32	23.0255	0.857143
0.500775	28	23.0438	0.877576
0.828552	25	16.7896	0.770732
0.0487902	33	24.6695	0.93617
0.113329	36	27.1809	1.00529
0.928219	33	20.3125	0.867558
0.322083	32	26.6437	0.873737
0.500775	32	33.5148	0.962264
-0.385662	52	28.6088	1.03911
-0.597837	25	22.0703	0.8
0.350657	36	21.3601	0.912195
0.841567	29	22.4549	0.88
0.463734	34	27.4464	0.952632
-0.0202027	33	29.1136	0.917098
0.936093	28	21.8032	0.889535
0.746688	40	26.3722	0.951546
0.405465	45	26.0213	0.890323
-0.162519	26	22.3605	0.88617
0.336472	26	19.3345	0.784091
0.165514	21	17.6471	0.755952
0.438255	39	25.1829	0.863158
0.215111	39	20.9218	0.862471
0.277632	35	25.6156	0.881633
0.307485	41	19.8816	0.92622
-0.116534	37	27.2173	0.92437
-0.127833	31	20.9485	0.842105
0.215111	25	19.8816	0.813187
0.0953102	36	18.0857	0.817518
0.165514	27	24.3227	0.848485
0.0392207	26	26.6097	0.910053
0.10436	25	19.9573	0.813953
-0.597837	32	24.0165	0.838106
-0.0512933	32	31.691	0.917972
0.565314	31	23.6509	0.892045
0.760806	37	25.0448	0.92973
0.662688	21	19.6738	0.797753
0.908259	25	25.101	0.861386
0.336472	34	21.5922	0.813559
-0.301105	30	21.6716	0.898876
0.34359	35	25.329	0.895068
0.647103	35	22.5812	0.938258
0.0582689	27	28.7796	0.908333
0.693147	35	23.9317	0.860043
-0.287682	35	24.7134	0.931148
0.470004	30	32.6919	0.98341
0.891998	53	20.2139	0.864269
0.559616	61	22.2696	0.947312
0.371564	32	21.7911	0.881506
-0.0943107	32	18.1077	0.8825
0.357674	37	20.2957	0.977218
-0.34249	47	27.7177	1.0102
0.336472	32	17.3124	0.800508
-0.653926	35	26.5597	0.915736
0.350657	30	21.232	0.870229
-0.478036	26	20.2145	0.881111
-0.162519	34	25.8264	0.875746
-0.261365	34	25.1825	0.994595
0.576613	31	19.5597	0.823529
0.470004	41	19.6752	0.822892
0.157004	32	26.5731	0.906513
0.582216	31	22.677	0.875706
0.182322	51	22.6719	0.884916
-0.446287	35	26.6749	0.916581
0.198851	35	28.1025	0.91068
0.698135	30	26.3127	0.918557
0.604316	36	24.8285	0.875796
0.0676586	30	21.832	0.912065
-0.116534	27	30.7516	0.936293
0.774727	38	22.8666	0.881443
0.667829	42	23.8605	0.888889
-0.653926	37	19.5847	0.784382
-0.446287	55	19.2138	0.834313
-0.562119	26	26.7696	0.892857
0.530628	47	23.0266	0.865169
0.113329	54	27.9571	0.93485
0.593327	47	21.7504	0.850348
-0.478036	30	20.976	0.861665
0.565314	59	25.6373	0.910526
-0.527633	30	27.8187	0.883495
0.223144	32	22.4001	0.9
-0.139262	35	21.8442	0.887665
0.139762	38	29.1598	0.934694
-0.385662	53	29.0318	0.96209
0.00995033	37	25.7996	0.896767
0.336472	28	25.763	0.935518
-0.210721	24	29.2856	0.936508
0.451076	30	19.9474	0.840909
0.615186	45	25.0068	0.898936
0.746688	40	17.857	0.755814
-0.223144	28	18.9322	0.871854
0.350657	24	18.0324	0.85122
-0.235722	34	24.3824	0.966292
-0.040822	30	21.5593	0.821185
-0.527633	38	19.6052	0.788235
-0.0833816	47	26.6518	0.87449
-0.462035	38	29.6975	0.969231
-0.127833	26	20.7834	0.827778
0.131028	23	25.7549	0.927835
0.86289	29	20.8217	0.793103
-0.301105	35	24.2243	0.924242
0.336472	25	19.3578	0.777913
-0.0304592	22	25.1559	0.864583
0.231112	27	19.9555	0.837209
0.0676586	30	17.6911	0.765
-0.127833	32	18.3705	0.855231
0.350657	31	18.831	0.806897
-0.0618754	35	25.515	0.913684
0.19062	41	24.9722	0.901899
0.476234	38	21.1243	0.840698
-0.235722	40	22.0243	0.920455
0.65752	30	20.8331	0.918984
0.431782	24	19.9828	0.83908
0	35	24.5386	0.867391
0.438255	33	23.5935	0.878953
-0.527633	22	24.0719	0.84205
0.371564	36	29.7595	0.977
-0.400478	33	22.3158	0.835052
0.536493	24	20.0062	0.772727
-0.0512933	37	22.4813	0.861111
0.231112	24	20.6162	1.00235
0.457425	39	23.6517	0.907071
-0.597837	42	20.8117	0.919861
0.512824	29	17.8926	0.880795
0.0582689	37	22.6644	0.925275
0.182322	41	22.6811	0.876404
0.71295	28	19.7652	0.800712
0.198851	40	20.6481	0.884569
0.470004	32	20.7791	0.80452
0.598837	35	20.8307	0.857143
0	34	25.7819	0.956522
0.392042	28	20.4825	0.858931
0.858662	36	19.3625	0.839286
0.307485	21	27.9431	0.901133
0.751416	22	19.6273	0.79881
-0.127833	23	24.8291	0.891393
-0.478036	25	21.9281	0.909497
0.131028	43	27.254	0.919588
0.912283	42	21.2119	0.806522
-0.261365	23	22.7296	0.896976
-0.673345	25	18.6249	0.790419
0.737164	28	16.4755	0.743902
0.0487902	35	27.382	1.01579
0.751416	31	23.5245	0.92043
-0.150823	40	21.2489	0.893271
0.683097	31	23.0811	0.886918
0.357674	30	20.7028	0.856826
0.392042	29	26.3646	0.874481
-0.0833816	37	20.9929	0.854048
-0.235722	27	17.5801	0.766311
0.357674	26	17.0206	0.80179
0.0295588	31	24.3141	0.924259
0.943906	28	20.2145	0.875862
-0.446287	38	24.0509	0.787129
0.641854	29	28.8959	0.986056
0.506818	39	19.2115	0.865854
0.182322	32	19.4708	0.816777
0.625938	39	26.7595	0.896373
0.277632	33	22.5832	0.898693
0.215111	32	21.1037	0.902222
0.076961	22	18.6474	0.821429
0.392042	27	20.6852	0.855962
0.198851	27	20.6918	0.866591
0.076961	32	18.4804	0.789409
0.916291	24	22.4082	0.812705
-0.0202027	35	25.8409	0.897895
0.392042	29	18.3043	0.867089
-0.328504	21	22.6719	0.726327
-0.274437	28	23.1959	0.878889
0.371564	32	17.618	0.887781
0.542324	36	29.1136	0.965306
0.270027	34	20.861	0.802151
-0.274437	21	28.2007	0.858537
-0.223144	33	19.076	0.821687
-0.597837	34	22.1493	0.885936
0.604316	35	24.1263	0.896739
0.0487902	23	26.4693	1.03955
0.131028	25	27.2792	0.896887
0.207014	26	25.2767	0.841996
0.262364	33	22.0386	0.83871
-0.116534	36	22.0156	0.878652
-0.415515	30	25.0395	0.882051
0.19062	23	17.8289	0.781176
-0.385662	25	19.721	0.798817
0.916291	35	25.7169	0.913774
0.113329	25	20.4547	0.770742
0.34359	29	23.255	0.860934
0.157004	34	29.973	0.929142
0.641854	28	19.4406	0.776511
0.0953102	28	23.4504	0.845727
0.198851	31	21.3838	0.878719
0.832909	27	19.7819	0.827703
0.765468	35	22.1403	0.831461
-0.139262	41	27.0329	0.916667
-0.274437	38	22.6757	0.918033
0.0582689	24	19.5941	0.860714
-0.478036	46	24.1932	0.938272
-0.314711	21	22.0283	0.886772
0.65752	30	26.5415	0.895187
0.198851	27	19.2672	0.824561
0.512824	29	21.7181	0.86
0.451076	29	26.5272	0.919565
-0.356675	27	19.5859	0.750288
0.688135	30	24.8687	0.872165
-0.040822	26	18.5011	0.870617
-0.139262	30	25.0865	0.910352
-0.527633	44	28.4722	1.00101
0.837248	39	23.3564	0.919786
0.14842	45	20.4137	0.850867
0.14842	34	23.0861	0.949891
0.00995033	32	23.1417	0.816993
-0.274437	28	26.9338	0.911458
0.19062	30	21.4616	0.906977
0.223144	31	23.1274	0.839344
0.438255	25	19.9594	0.846626
0.231112	27	20.4544	0.883146
0.131028	20	18.2547	0.813539
0.0392207	26	18.8414	0.857143
0.392042	27	22.2401	0.865705
0.131028	25	20.1356	0.87239
-0.261365	36	23.3812	0.859729
0.314811	35	25.3444	0.912017
0.955511	29	19.2837	0.812048
-0.34249	30	31.4755	0.998004
-0.314711	36	19.9573	0.798817
0.285179	22	17.396	0.815951
0.774727	33	27.5972	0.969697
0.10436	36	27.5298	0.931707
-0.301105	22	21.2212	0.863991
0.262364	22	19.8725	0.852174
-0.162519	23	19.193	0.781065
0.815365	37	23.6057	0.89011
-0.653926	47	23.4298	0.977528
0.322083	24	19.2771	0.884521
0.182322	36	24.2701	0.906452
0.0198026	34	20.6278	0.840678
-0.634878	46	19.1406	0.851852
0.0487902	28	19.5243	0.843182
-0.356675	31	25.7334	0.912821
0.0295588	22	21.1389	0.867045
-0.400478	28	19.9726	0.881007
0.530628	26	20.1638	0.869274
-0.0304592	23	25.3245	0.874486
0.678034	32	18.8697	0.857143
0.71295	33	28.1122	0.983264
0.593327	38	19.5775	0.972376
0.883768	21	20.4166	0.872506
-0.0202027	40	19.9888	0.824623
0	30	22.7983	0.79027
0.113329	29	23.952	0.868108
0.215111	47	30.9417	0.949904
0.824175	33	18.2931	0.843373
-0.0512933	34	23.4219	0.933114
-0.0943107	56	22.3627	0.843478
0.722706	30	26.9896	0.873984
0.371564	23	20.0184	0.833526
0.00995033	32	20.2719	0.892857
0.0953102	30	23.7563	0.952915
0.0582689	33	27.5796	1
0.173953	32	20.7608	0.815217
-0.040822	57	21.9604	0.897291
0.609766	40	25.9878	0.941055
0.598837	25	28.3645	0.915
0.756122	26	21.8369	0.841808
-0.0100503	30	21.3656	0.897467
-0.693147	40	29.545	0.92233
0.587787	41	24.3531	0.919158
-0.287682	39	22.5014	0.93949
0.0676586	49	24.5956	0.928177
0.0676586	31	25.6544	0.910638
0.0953102	25	24.1588	0.84
0.0392207	33	26.0942	0.917364
0.262364	37	28.7356	1.02708
-0.544727	67	23.3067	0.95082
-0.18633	22	26.0229	0.926124
0.19062	62	24.237	0.95943
0.357674	44	19.1552	0.866286
0.24686	31	22.7842	0.875824
0.662688	47	31.7304	0.874312
-0.314711	38	23.2959	0.936667
0	37	23.9158	0.855615
-0.0943107	35	22.2696	0.929348
-0.562119	40	24.6438	0.925532
-0.18633	29	17.7552	0.78202
-0.162519	38	27.5647	0.892929
0.444686	33	25.2174	0.932462
0.076961	47	23.6671	0.924731
0.908259	36	19.8397	0.790541
0	32	19.4203	0.878855
-0.0943107	47	22.1513	0.911765
0.182322	45	22.0882	0.983146
0.765468	27	32.1042	0.902299
-0.0202027	40	20.4497	0.816078
-0.0512933	25	25.5608	0.851703
0.076961	25	24.237	0.839117
0.737164	35	22.3627	0.856828
0.322083	30	17.0068	0.808537
-0.287682	44	26.2468	0.960825
0.139762	42	19.5463	0.797814
-0.150823	26	30.1824	0.86444
0.0392207	36	25.9425	0.921393
-0.198451	62	30.1511	0.91778
-0.248461	32	20.171	0.808559
0.457425	33	26.0344	0.888083
0.350657	26	19.3222	0.853933
-0.301105	25	28.075	0.846602
0.405465	25	22.68	0.885714
-0.34249	25	23.7118	0.86044
0.34359	28	30.6527	1.01002
0.231112	22	19.3772	0.8
0.0953102	25	20.9414	0.837691
0.10436	25	26.1473	0.967742
-0.510826	53	21.7936	0.933333
-0.385662	28	23.7311	0.869099
-0.356675	28	26.2378	0.92234
-0.0725707	55	26.3958	0.921549
-0.562119	25	24.4646	0.967665
0.207014	31	24.8577	0.897959
0.71295	23	21.5666	0.781915
0.113329	26	20.745	0.887432
0.703098	21	21.5381	0.8
-0.527633	27	25.6327	0.881443
0.0487902	26	19.3393	0.787356
-0.150823	23	17.301	0.851582
0.0676586	23	20.1775	0.769663
0.314811	24	29.2075	0.863067
-0.040822	34	20.3997	0.812155
-0.18633	26	21.0255	0.80839
0.270027	38	24.1081	0.847368
0.774727	31	26.5703	0.921937
0.076961	39	24.0286	0.895397
0.329304	39	27.8635	1
0.300105	34	21.1828	0.814978
0.122218	26	20.0848	0.862222
-0.223144	25	22.2237	0.850829
0.652325	29	20.0184	0.848485
-0.0100503	30	21.2295	0.823204
-0.415515	28	21.5666	0.865604
0.0676586	42	23.3347	0.981953
0.300105	48	29.5178	0.884656
0.672944	31	23.7914	0.900524
-0.0512933	40	27.547	0.934959
0.824175	23	22.491	0.860465
0.0198026	35	24.1127	0.876289
0.0392207	36	32.2881	0.933515
-0.223144	44	24.1402	0.935417
0.14842	35	21.8792	0.892222
0.223144	35	23.2147	0.883333
0.943906	46	28.2187	0.924145
-0.0100503	40	26.6203	0.862857
0.392042	28	23.6246	0.888889
0.00995033	43	27.7586	0.926368
0.806476	33	24.3963	0.984564
0.727549	40	25.1418	0.909278
0.703098	53	25.7793	1.00212
0.076961	47	19.8057	0.916832
0.746688	41	31.6483	0.934884
0.0676586	52	24.9166	0.920213
0.451076	45	23.3096	0.868852
-0.210721	27	23.487	0.871134
0.815365	48	24.3857	0.90535
0.431782	62	21.0331	0.95852
0.182322	45	23.0584	0.786096
-0.579818	40	24.5956	0.957838
0.364643	30	20.5018	0.786096
0.262364	28	20.9509	0.855789
0	31	26.398	0.863918
0.262364	25	27.2206	0.888889
0.698135	44	21.172	0.844199
0.262364	52	26.2576	0.951546
-0.328504	45	25.531	0.946237
-0.616186	50	22.3323	0.871676
-0.174353	35	24.253	0.837696
-0.356675	42	22.1545	0.834595
-0.105361	25	20.5962	0.831522
-0.415515	46	18.5761	0.818713
0.113329	35	25.5403	0.933809
-0.430783	38	31.398	0.941176
-0.0833816	30	27.2344	0.825641
0.139762	24	26.6726	0.882
0.00995033	31	22.6773	0.829897
0.0392207	41	22.7271	0.911111
0.494696	29	20.8086	0.793478
0.139762	46	23.8082	0.893814
-0.0833816	24	23.7356	0.82199
0.198851	43	24.3602	0.903226
0.476234	22	27.3159	0.834951
-0.0202027	39	26.7696	0.948454
0.924259	41	29.6881	1.01659
0.277632	26	18.6687	0.810811
0.198851	25	23.4776	0.850794
0.683097	29	19.1001	0.820359
-0.527633	38	20.4491	0.785298
-0.0725707	61	24.0815	0.924731
-0.0202027	44	24.1588	0.917778
-0.400478	36	30.973	1.00102
0.587787	26	24.6989	0.928899
-0.0943107	46	22.6999	0.806271
-0.235722	37	19.6304	0.839024
-0.174353	37	24.1115	0.878495
0.262364	39	30.6737	0.924287
-0.127833	31	25.6544	0.968254
0.139762	26	19.3939	0.846626
0.215111	47	23.8806	0.891235
0.86289	40	22.7983	0.891111
0.385262	27	31.4907	0.900926
0.832909	36	23.7954	0.851064
-0.0618754	32	27.8795	0.935
0.277632	42	23.8751	0.876516
0.157004	38	25.2047	0.875622
-0.210721	44	25.7573	0.936216
0.270027	46	23.0966	0.85825
-0.174353	32	24.9166	0.880208
0.620576	40	18.7917	0.823529
0.300105	57	28.1527	1.01456
0.71295	29	15.8097	0.777108
0.845868	35	23.04	0.902646
0.500775	40	25.0383	1.00529
0.548121	40	23.4333	0.860317
0.0953102	57	26.5914	0.932642
0.122218	52	25.3515	0.94086
0.239017	55	25.1464	0.953368
-0.127833	44	26.4915	0.949749
-0.235722	38	25.4987	0.855905
0.00995033	40	21.8436	0.823529
0.215111	56	20.9737	0.847826
0.398776	28	18.3263	0.790419
-0.223144	30	20.41	0.816854
0.254642	47	22.2193	0.89876
0.231112	41	23.015	0.842391
0.385262	39	25.839	0.874877
0.708036	30	25.718	0.874227
-0.634878	55	21.0903	0.88587
0.879627	50	23.9158	0.847368
0.542324	28	21.4047	0.798851
0.746688	44	23.1529	0.88587
-0.139262	51	25.7265	0.932258
0.0392207	29	21.9203	0.807487
0.113329	32	24.3082	0.827835
-0.0943107	44	22.5541	0.905376
-0.616186	46	22.9058	0.888889
0.647103	38	16.7623	0.817844
-0.430783	26	25.0593	0.910282
0.0861777	27	20.8798	0.797267
0.254642	60	23.9502	0.992325
0.173953	30	24.4517	0.840122
0.652325	31	23.3067	0.784946
-0.040822	35	25.1429	0.956989
0.300105	45	30.822	0.992195
0.254642	30	25.0695	0.873016
-0.616186	36	22.6488	0.879558
-0.385662	39	21.4284	0.957317
-0.261365	28	25.9909	0.94898
-0.127833	45	25.7276	1.00761
0.34359	32	27.669	0.957426
0.548121	26	25.4106	0.877925
0.708036	38	28.1577	0.892157
-0.0618754	25	24.7068	0.874439
-0.150823	37	22.8756	0.726437
0.587787	45	22.4396	0.926966
0.357674	29	24.9845	0.916667
-0.328504	46	26.3327	1.00308
0.364643	38	24.4948	0.888119
0.198851	21	19.5196	0.837427
0.672944	30	24.5671	0.889371
-0.544727	52	27.2216	0.93641
0.157004	37	18.6443	0.876232
0.770108	24	20.5693	0.752625
0.500775	25	23.1837	0.847872
0.615186	22	18.2703	0.786747
-0.235722	38	23.1834	0.903156
0.182322	25	23.1544	0.87918
0.444686	36	22.9723	0.901657
-0.040822	40	18.244	0.853458
-0.693147	41	21.3226	0.94186
0.500775	34	23.4333	0.863158
-0.261365	32	20.8759	0.892655
0.850151	40	25.2941	0.956701
0.662688	44	26.5831	0.940299
-0.356675	32	21.9057	0.923077
-0.562119	33	20.5508	0.830409
0.512824	44	21.4109	0.86413
0.131028	39	26.4876	0.937695
0.932164	40	25.0383	0.892708
0.131028	35	23.0469	0.899441
0.405465	31	19.3559	0.788439
-0.18633	43	23.346	0.944805
0.765468	33	27.5982	0.895385
0.378436	33	33.1052	0.990566
-0.527633	39	24.2201	0.928571
-0.139262	44	24.2507	0.951872
0.314811	40	29.8631	0.913876
0.518794	45	23.9331	0.941489
0.207014	63	24.9497	0.975556
0.928219	43	28.5989	0.979381
0.322083	60	26.5839	0.882788
0.0487902	54	24.6496	0.952381
0.00995033	44	31.1614	0.89763
-0.18633	62	27.0102	0.928571
0.647103	43	22.9347	0.905946
0.0953102	56	25.9281	0.875
0.832909	43	34.8944	0.963956
0.239017	30	21.6263	1.00269
-0.616186	32	25.7785	0.817708
0.48858	41	28.6851	0.934829
0.783902	36	27.4302	0.989247
0.113329	33	27.1641	0.929412
-0.0725707	47	24.4702	0.901604
-0.478036	40	21.8284	0.897727
0.636577	25	25.8686	0.871257
-0.0725707	48	21.9612	0.922222
0.438255	39	24.2767	0.918803
-0.0304592	35	24.4613	0.935912
-0.162519	36	28.3047	0.833333
0.0392207	47	23.2141	0.903704
0.198851	45	24.7035	0.952688
0.41871	47	25.2244	0.896907
-0.0202027	24	24.3646	0.837696
0.530628	25	22.0458	0.850867
0.14842	27	28.1969	0.96603
0.587787	24	22.805	0.884658
-0.040822	31	23.084	0.906149
0.883768	33	24.6546	0.932973
-0.328504	39	19.415	0.825301
0.506818	28	23.1381	0.884817
0.0676586	32	22.6111	0.839479
0.131028	35	21.9776	0.862791
-0.579818	44	26.3316	0.910995
0.239017	33	28.8855	0.969388
0.322083	45	24.281	0.93819
-0.105361	42	21.1669	0.884075
-0.478036	26	19.1001	0.835897
0.215111	23	21.0667	0.877076
-0.105361	27	24.9337	0.944556
-0.127833	38	30.6648	1.01383
0.285179	32	28.1967	0.955556
0.565314	34	27.8852	0.94086
-0.127833	36	25.5862	0.907025
0.542324	25	22.0386	0.895238
0.076961	28	20.6946	0.829268
-0.040822	39	24.0301	0.979821
0.076961	32	18.2519	0.839286
-0.0725707	35	24.6818	0.827083
-0.494296	34	28.5986	0.930435
0.113329	40	22.1453	0.875281
0.198851	31	25.1624	0.875796
-0.634878	24	19.3316	0.835294
-0.287682	34	23.5959	0.898864
0.916291	44	27.2412	0.954496
0.947789	28	25.0135	0.851475
-0.18633	29	24.1936	0.848454
0.779325	38	28.075	0.975657
0.307485	41	21.3241	0.795238
0.636577	37	28.1025	0.941642
0.254642	24	26.9905	0.946237
-0.235722	28	31.2306	0.884831
0	30	27.4348	0.893617
0.565314	27	18.9069	0.826506
-0.34249	34	23.3096	0.919318
0.371564	28	29.8684	0.943005
0.0861777	29	23.3252	0.828512
0.314811	24	20.3874	0.797001
-0.210721	34	17.4857	0.788804
-0.0943107	21	18.2034	0.889024
-0.150823	22	20.8209	0.82907
-0.446287	31	23.8791	0.916667
-0.0304592	27	25.4193	0.903261
0.0676586	20	18.3805	0.810714
0.34359	30	22.1533	0.923963
0	34	31.9657	1.00294
0.076961	30	20.5909	0.798067
0.457425	35	23.2531	0.935738
-0.235722	25	20.4875	0.849887
0.463734	34	18.7343	0.824085
0.576613	34	21.3325	0.817673
0.277632	35	24.9185	0.947917
0.65752	41	18.8525	0.841639
0.277632	37	22.6111	0.89011
0.438255	35	18.9956	0.855814
0.00995033	26	25.1281	0.912042
0.139762	21	23.0162	0.827133
0.708036	21	20.9675	0.872414
0.113329	33	22.1043	0.850746
-0.0512933	24	22.1403	0.886034
0.322083	38	21.5593	0.882009
0.530628	30	19.4129	0.867059
0.364643	23	18.6215	0.836145
0.0953102	27	20.5848	0.817865
0.936093	27	20.3007	0.84976
0.307485	39	28.6318	0.951629
0.131028	30	25.7999	0.932584
0.0392207	29	23.1924	0.835632
0.576613	32	20.5486	0.804989
0.405465	22	16.8163	0.771635
0.431782	30	22.8756	0.797849
0.0861777	35	23.3665	0.85
0.0295588	40	23.8357	0.87957
-0.400478	40	20.5882	0.795455
0.86289	41	23.533	0.850549
0.760806	36	27.2392	0.874601
0.122218	22	20.3003	0.813953
0.19062	35	20.5761	0.881733
0.81978	22	19.4457	0.786621
0.536493	28	19.1239	0.802326
-0.127833	25	19.2672	0.810345
0.0487902	40	21.5614	0.766667
0.470004	30	28.0355	0.932377
0.71784	23	17.4191	0.8
0.470004	25	20.4078	0.867403
0.285179	34	18.704	0.756824
0.139762	41	26.7282	0.942308
0.565314	26	18.0697	0.771567
0.802002	28	23.3067	0.821622
0.24686	27	25.7996	0.953125
-0.0725707	27	23.3219	0.857631
0.113329	30	23.7863	0.862069
0.444686	42	19.537	0.823529
0.431782	43	22.3432	0.8
-0.248461	43	25.2504	0.895604
0.0198026	35	24.3046	0.89282
0.0392207	34	19.3337	0.823529
0.254642	40	20.6396	0.838396
0.900161	29	18.7328	0.924051
0.875469	35	21.3507	0.857143
0.157004	36	23.2147	0.866667
0.398776	27	20.9591	0.831395
-0.0100503	38	24.1364	0.939227
0.41211	29	19.9283	0.8
0.737164	34	25.6513	0.91353
0.542324	25	22.5597	0.871134
0.0392207	32	21.7504	0.841121
0.524729	36	22.5896	0.926136
0.262364	29	18.7867	0.746914
0.41871	29	24.2938	0.882979
-0.301105	22	25.0121	0.855865
0.641854	28	18.5524	0.819712
0.307485	56	19.8397	0.841924
0.329304	53	21.1669	0.802326
0.198851	47	19.7036	0.829177
0.398776	35	22.3517	0.799087
0.0198026	61	20.5098	0.8
0.494696	36	25.0356	0.934238
-0.174353	25	22.2965	0.805672
0.0582689	31	31.9137	0.937437
0.254642	20	21.8419	0.83388
0.41211	42	26.2285	0.925738
0.113329	35	27.5838	0.882291
0.0392207	33	19.812	0.859285
0.615186	37	19.7283	0.807175
0.470004	36	25.1716	0.94433
0.636577	29	24.357	0.827736
0.322083	24	21.7091	0.805038
0.182322	31	27.4756	0.907853
0.0676586	26	20.3549	0.824561
0.678034	22	19.4136	0.786364
0.254642	26	19.6152	0.827381
0.86289	35	21.0641	0.90303
0.392042	32	27.6997	0.878279
0.783902	23	23.992	0.879828
-0.248461	28	23.9248	0.875642
0.688135	24	17.6478	0.807692
-0.139262	22	19.5312	0.761905
0.582216	39	21.5383	0.857955
0.19062	28	19.0231	0.803877
0.364643	39	20.1237	0.817972
0.536493	30	22.5904	0.807216
0.615186	31	22.9886	0.808791
0.405465	31	19.8496	0.860465
0.871293	35	25.3069	0.895288
0.8671	40	20.8297	0.82809
-0.371064	32	25.7117	0.962162
0.698135	22	26.1286	0.836117
0.10436	29	24.7436	0.851064
0.494696	24	24.8301	0.860441
-0.400478	29	19.6739	0.86747
0.0953102	28	26.2387	0.971624
0.518794	45	23.1677	0.873684
-0.579818	46	28.4086	1.1
-0.446287	49	23.7024	0.835106
-0.174353	37	19.1571	0.89372
0.636577	33	20.6193	0.825
0.277632	29	22.571	0.885157
0.19062	26	30.3482	0.904809
0.270027	51	23.088	0.866667
0.672944	26	19.479	0.772619
0.683097	41	25.2901	0.82618
0.451076	45	24.8607	0.88017
0.802002	41	24.4236	0.915888
0.845868	42	25.8166	0.889908
-0.634878	49	19.5502	0.853828
0.524729	30	23.2809	0.838912
0.131028	28	24.0825	0.814777
0.662688	58	20.9812	0.77221
-0.462035	48	20.0155	0.801762
0.0295588	24	18.7575	0.833333
0.837248	22	19.2549	0.736842
0.270027	21	20.6575	0.820225
-0.105361	21	17.9754	0.835566
0.703098	38	24.4317	0.854806
0.139762	31	22.913	0.921788
0.131028	25	23.7687	0.994152
0.920283	28	26.3545	0.921739
0.57098	31	24.3857	0.958549
0.548121	31	36.7433	0.990036
0.693147	26	23.1189	0.823204
0.0392207	32	18.7124	0.793939
0.662688	25	25.2826	0.947368
0.896088	26	20.9812	0.796512
0.652325	41	24.0882	0.94
0.0953102	37	29.865	0.992513
-0.261365	29	19.2637	0.845324
0.0861777	20	19.9072	0.78683
0.378436	37	33.1437	0.915596
0.207014	35	19.7227	0.915294
0.329304	28	16.9132	0.794048
0.900161	43	21.7079	0.88764
0.693147	30	24.1588	0.861702
0.891998	30	21.4847	0.878613
0.405465	24	20.0869	0.8
0.0392207	32	27.0558	0.939394
0.157004	25	24.6818	0.858065
0.10436	27	18.6307	0.798742
0.285179	25	24.6546	0.870466
-0.0725707	25	25.9719	0.930851
-0.415515	40	18.5342	0.860775
0.500775	23	25.6489	0.857579
0.470004	24	18.2643	0.922727
-0.235722	34	28.0548	0.932
0.364643	28	17.5808	0.808642
0.431782	33	25.3888	0.918304
0.41211	22	20.8346	0.819209
0.371564	37	23.466	0.873626
0.815365	34	28.0237	0.941237
0.451076	35	20.9313	0.793062
0.86289	33	25.265	0.888889
0.122218	39	22.3769	0.866667
0.783902	23	22.4393	0.826374
0.854415	32	21.8419	0.840223
0.904218	31	22.6218	0.867403
-0.162519	24	19.7822	0.794872
0.548121	34	26.7855	0.899459
0.329304	26	27.3982	0.847458
0.667829	32	18.9555	0.783133
-0.0725707	40	29.241	0.983437
-0.116534	44	27.2667	0.95037
0.57098	26	37.1102	0.920034
0.34359	30	23.7856	0.868449
0.24686	43	23.6556	0.892308
0.0392207	37	25.4949	0.879915
-0.210721	25	20.8028	0.860714
0.482426	22	20.889	0.783118
0.451076	22	20.1757	0.857955
0.698135	25	24.2188	0.848837
0.708036	39	24.9343	0.920443
0.703098	30	17.618	0.768293
0.398776	25	24.0042	0.91954
0.350657	34	18.8707	0.825
0.364643	26	28.2166	0.85214
0.157004	45	26.8737	0.903093
0.678034	27	20.0243	0.939759
0.262364	37	20.9298	0.792299
0.207014	44	23.3294	0.921348
-0.34249	30	23.3844	0.863218
0.139762	37	18.5773	0.853503
-0.162519	37	22.0581	0.883408
0.173953	47	21.5145	0.837104
0.223144	34	27.8013	0.965803
0.0198026	38	24.1672	0.91413
0.425268	38	20.5486	0.857303
0.779325	40	25.8166	0.9
-0.328504	21	20.2812	0.821176
0.277632	36	19.415	0.806643
0.113329	31	23.1125	0.890608
-0.0943107	40	21.2654	0.901869
-0.0943107	26	19.4789	0.816092
0.512824	23	18.937	0.80452
0.86289	30	27.2576	0.90998
-0.356675	36	20.3994	0.837995
0.076961	25	21.1325	0.914221
0.559616	25	24.0509	0.951648
-0.198451	23	22.9118	0.776536
-0.527633	27	26.2358	0.886364
0.48858	26	18.8616	0.827059
-0.634878	34	18.2899	0.869289
0.683097	27	23.47	0.801075
-0.139262	34	23.57	0.806452
0.741937	31	23.3208	0.869274
0.506818	21	17.6104	0.758788
-0.415515	29	21.6557	0.911579
0.41211	28	18.194	0.794118
0.215111	26	19.3797	0.883041
0.476234	39	19.35	0.883149
0.837248	20	20.9836	0.866983
0.329304	22	26.7126	0.923757
0.615186	30	26.3629	0.925156
-0.261365	31	27.1248	0.912621
-0.18633	23	16.2009	0.802548
0.530628	22	20.6278	0.868712
0.431782	25	18.1077	0.850932
0.392042	24	18.7343	0.863415
0.548121	42	23.7778	0.925592
-0.040822	35	25.1141	0.902335
0.920283	28	22.1003	0.8
-0.235722	35	21.1827	0.803167
-0.248461	29	17.9201	0.835294
-0.235722	22	21.58	0.832356
-0.0304592	32	18.804	0.802768
0.0295588	42	26.6596	0.915289
0.14842	36	23.238	0.88013
0.0676586	34	23.5445	0.887356
-0.0512933	37	28.1853	0.964467
0.683097	52	20.2812	0.85814
-0.328504	57	22.6982	0.815107
0.524729	23	23.9998	0.887555
0.722706	33	25.9312	1
0.582216	47	23.8091	0.907741
0.672944	39	26.3963	0.92268
0.239017	47	23.0042	0.845977
0.165514	30	20.5254	0.819398
0.732368	38	24.8591	0.916842
-0.0304592	32	18.3696	0.829504
-0.634878	35	25.803	0.903226
0.0295588	28	27.3588	0.924623
-0.0202027	29	22.0985	0.877778
-0.261365	34	21.0321	0.87587
0.703098	28	19.5535	0.808019
-0.116534	36	19.5511	0.865854
0.451076	25	28.7295	0.924623
0.198851	23	19.2117	0.806338
-0.198451	21	20.8086	0.885714
0.41211	40	17.6898	0.996778
0.139762	36	29.2738	0.941468
-0.198451	35	22.7045	0.870787
0.582216	31	22.079	0.850538
0.500775	51	19.1953	0.825301
0.371564	21	18.9349	0.759569
0.139762	41	20.0801	0.87931
-0.385662	37	23.8087	0.857592
0.683097	35	22.9454	0.879121
0.708036	37	27.3468	0.96875
-0.210721	43	25.048	0.877551
0.524729	56	22.3488	0.884658
0.00995033	26	26.1436	0.848574
0.774727	26	18.189	0.869565
0.157004	25	20.202	0.805714
0.0198026	28	23.9838	0.840426
0.223144	45	25.8794	0.932979
0.29267	60	31.6031	0.967136
0.815365	35	22.0013	0.902857
0.198851	38	19.3675	0.820359
-0.150823	34	24.7388	0.923868
0.512824	38	26.7036	0.937634
0.548121	52	24.8564	0.925532
0.385262	33	20.9564	0.842657
-0.446287	35	26.0091	0.958696
0.41871	36	26.9531	0.899796
0.904218	26	19.0369	0.84023
-0.579818	33	22.4525	0.873118
0.924259	39	27.5087	0.985
0.792993	40	23.8231	0.946565
0.431782	38	22.6982	0.927778
0.500775	63	19.5965	0.88655
-0.162519	65	27.6212	0.998991
-0.510826	57	27.7471	1.06667
0.364643	31	18.5342	0.794048
0.122218	45	25.333	0.864669
0.364643	37	18.8268	0.921053
0.0861777	36	20.3221	0.82415
0.24686	38	24.7721	0.949474
-0.248461	35	19.2371	0.843373
0.647103	49	27.5195	0.979798
0.548121	28	26.732	0.876
-0.127833	25	26.0266	0.896907
0.662688	26	19.0315	0.790419
0.357674	30	27.0641	0.898709
0.641854	40	32.912	0.942029
0.698135	58	19.0039	0.788372
0.314811	59	16.8257	0.809639
0.0676586	38	23.0365	0.94186
-0.415515	57	21.8036	0.831461
0.741937	61	21.9532	0.910653
0.41211	64	22.7615	0.903084
-0.198451	68	31.1975	1.02639
0.57098	67	23.9229	0.938298
0	61	19.7777	0.861176
0.470004	32	18.9292	0.756041
0.00995033	66	27.0866	0.94359
0.254642	60	24.7676	0.90715
0.765468	58	25.5183	0.923913
-0.0618754	53	25.2163	1.06452
0.300105	43	24.6094	0.853107
0.300105	36	22.0181	0.846413
0.71784	47	26.7708	0.868421
0.708036	48	24.0643	0.930108
-0.0512933	29	20.745	0.878251
0.0198026	46	28.1933	1
0.19062	37	19.1327	0.863229
0.438255	40	26.034	0.888
0.29267	29	23.9138	0.912065
0.548121	34	27.9294	0.950495
-0.494296	37	27.6983	0.904311
0.398776	33	22.658	0.860215
0.231112	46	24.0519	0.932973
0.512824	43	21.0938	0.92689
-0.18633	43	28.1745	0.984536
-0.385662	35	20.4401	0.919952
0.0953102	47	21.558	0.903955
-0.0725707	46	25.589	0.862944
0.548121	44	22.8822	0.919118
0.24686	44	30.6238	1.002
0.751416	29	27.5873	0.890426
0.239017	53	24.6154	0.952381
0.0582689	39	27.8424	0.953704
0.494696	55	24.7897	0.985839
0.113329	42	21.6657	0.870056
-0.301105	45	26.7001	0.889788
-0.371064	38	26.1439	0.989583
0.737164	38	17.6125	0.813953
0.765468	36	21.232	0.834831
-0.040822	44	21.6672	0.872222
0.307485	47	23.9882	0.916667
0.378436	54	30.863	1.035
0.943906	39	20.9573	0.936219
-0.0833816	45	24.8573	0.807487
0.0582689	50	25.0276	0.93299
0.076961	41	23.7698	0.895699
0.559616	44	24.281	0.94709
0.300105	44	17.4747	0.874083
0.620576	44	21.2262	0.838323
0.470004	35	27.9144	0.557214
-0.34249	39	18.6218	0.861575
0.908259	48	27.8795	0.921782
0.357674	29	22.1139	0.891713
-0.040822	42	27.8933	0.937819
0.34359	52	23.7954	0.932961
-0.544727	33	20.9485	0.854651
0.57098	28	24.977	0.939361
0.593327	34	27.4072	0.931579
0.875469	23	17.3397	0.876543
-0.0943107	43	27.1201	0.959596
0.647103	24	19.3237	0.825581
0.951658	27	26.2164	0.864838
0.122218	29	25.7112	0.908421
-0.127833	43	26.6578	0.956989
-0.139262	26	20.0327	0.792135
0.34359	38	26.8601	1.01053
0.10436	40	26.9338	0.931183
0.904218	51	24.7676	0.954737
0.765468	25	18.1208	0.752056
0.751416	26	30.0721	0.892453
-0.287682	46	20.8189	0.861079
0.65752	30	21.2445	0.811561
-0.494296	56	21.5146	0.810989
0.0392207	27	21.1553	0.849673
-0.415515	23	20.0063	0.853659
0.392042	34	28.9973	0.972816
-0.385662	31	27.0047	0.929167
0.0582689	52	26.6728	0.930481
0.00995033	43	24.237	0.851506
0.756122	30	21.3858	0.87033
0.732368	24	31.9399	0.907084
0.0487902	48	22.1727	0.932584
0.314811	41	21.2907	0.857143
-0.0725707	33	22.8328	0.840426
-0.223144	29	28.8424	0.909453
0.0392207	49	23.8023	0.910125
-0.0618754	51	26.5051	0.947644
0.850151	28	30.2182	0.903738
0.940007	23	17.6156	0.757714
0.270027	36	21.035	0.878613
0.113329	41	25.2706	0.913089
0.139762	28	21.9723	0.868182
0.239017	25	22.2359	0.829545
0	39	22.0615	0.847778
0.438255	28	20.9541	0.781609
0.378436	28	20.0939	0.829348
-0.174353	29	23.2273	0.849359
-0.616186	57	18.694	0.869512
0.0487902	37	22.0267	0.911111
0.378436	40	23.5382	0.946548
0.703098	51	18.756	0.93956
0.270027	32	26.5287	0.877572
-0.174353	58	27.0723	0.996842
-0.415515	59	21.5139	0.815367
0.845868	25	17.8497	0.845783
0.113329	42	23.8445	0.931818
0.277632	65	24.249	1.03315
0.139762	55	20.889	0.845679
0.615186	56	25.3203	0.879012
-0.415515	51	20.7065	0.850816
0.722706	44	20.1353	0.890244
0.322083	28	22.7583	0.887097
0.0295588	26	22.1843	0.865934
-0.0100503	56	28.6086	0.926471
0.604316	38	23.9417	0.855779
0.652325	24	21.9553	0.857923
0.173953	39	21.4109	0.881057
0.14842	27	17.4747	0.773171
0.231112	38	20.0184	0.88
-0.105361	34	24.2123	0.88601
0.307485	48	25.6682	0.881526
0.0676586	39	24.8003	0.911917
0.378436	45	19.3401	0.870455
0.165514	31	19.8485	0.836237
0.41211	44	21.6939	0.885781
0.157004	47	24.841	0.87473
-0.356675	35	20.2395	0.85443
0.0295588	33	24.3857	0.894472
0	46	27.3159	0.90752
0.182322	46	23.3971	0.889231
0.908259	29	21.1047	0.835227
0.788457	40	27.9581	0.95
-0.0512933	60	26.6999	0.9603
0.357674	44	29.0228	0.983168
0.14842	42	18.0697	0.833333
0.076961	41	24	0.957672
-0.127833	48	32.6776	0.972477
-0.040822	36	22.6512	0.86383
0.0953102	36	23.274	0.868687
0.34359	41	30.2107	0.978744
0.398776	30	19.4674	0.795181
-0.301105	57	28.4301	0.889442
-0.0833816	55	23.8367	0.950927
0.65752	47	27.1362	0.95
0.438255	34	22.6757	0.905805
-0.198451	38	26.5839	0.884279
0.350657	25	19.9496	0.787356
0.336472	38	25.8469	0.896
0.783902	35	25.6544	0.882664
0.936093	38	23.3665	0.909392
0.0295588	44	27.7551	0.905941
-0.527633	27	21.2654	0.855422
0.0295588	26	26.0823	0.912863
0.173953	55	26.0918	0.964646
0.783902	35	25.4614	0.904506
0.652325	36	21.2822	0.864407
0.139762	34	17.2888	0.807229
0.598837	47	22.5423	0.974625
0.457425	50	21.1657	0.871345
0.41211	62	22.7188	0.835556
0.470004	45	27.944	1.06031
0.113329	29	23.3067	0.839362
0.81978	50	33.5744	1.00711
0.00995033	51	18.4773	0.810157
0.350657	33	23.4566	0.866
-0.0618754	31	29.4115	0.952381
0.662688	38	24.9499	0.910696
0.524729	24	27.382	0.911458
0.620576	45	18.1819	0.822485
0.444686	37	23.8281	0.854545
0.357674	33	26.0316	0.917708
0.10436	28	20.1801	0.820455
0.285179	37	20.5844	0.83237
-0.040822	29	23.5201	0.847826
0.378436	29	19.0071	0.818824
0.783902	45	21.0938	0.86474
0.530628	32	21.9056	0.88
0.113329	24	17.9931	0.827503
0.457425	39	30.3927	0.983168
0.947789	40	18.1077	0.860072
0.783902	30	25.2174	0.896809
0.165514	40	27.9296	0.928
0.392042	28	22.4525	0.922034
0.542324	46	23.111	0.993258
0.270027	30	18.557	0.875
0	39	24.7438	0.934066
0.506818	41	22.2499	0.868597
-0.105361	53	23.7514	0.827273
0.0392207	36	20.7809	0.811765
0.65752	40	20.976	0.792497
0.850151	39	23.2514	0.920732
-0.040822	45	17.9042	0.806061
0.0953102	25	26.1719	0.873016
0.223144	45	21.8436	0.871622
0.0582689	35	25.9267	0.845666
0.173953	31	23.5242	0.951509
0.512824	42	21.1355	0.870115
0.667829	36	22.2925	0.883333
0.0861777	39	24.3824	0.805405
0.139762	37	24.5243	0.87234
0.329304	30	25.0995	0.877682
-0.0618754	42	24.2201	0.975419
0.262364	51	29.7211	0.948454
0.891998	43	25.2706	0.915789
0.131028	64	24.1743	0.945856
-0.527633	47	22.9568	0.938547
